# Supplementary material for: hLMR1, a hepatocyte-specific long noncoding RNA that represses amino acid catabolism through pre-mRNA interaction in human liver
Source: PLoS One. 2026 Jul 21;21(7):e0353674. doi: 10.1371/journal.pone.0353674 (PMC13387515; doi:10.1371/journal.pone.0353674)
Supplement: S2 Table — (XLS) [file pone.0353674.s007.xls]

## Sheet: Supplementary Table 2
PeakID	Chr	Start	End	Strand	Peak Score	Simple Peak Annotation	Refseq with Peak	n_ExonIntron	Gene Name with Peak
XRua-XR13_S13_peak_48121,XRua-XR14_S14_peak_73548	chr3	142941308	142942456	+	29458	non-coding	NR_038455	exon 5 of 5	hLMR1
XRua-XR14_S14_peak_34606,XRua-XR13_S13_peak_22864	chr15	89200717	89201172	+	24198	3' UTR	NM_152924	exon 11 of 11	ABHD2
XRua-XR14_S14_peak_21367,XRua-XR13_S13_peak_13919	chr12	49351509	49352054	+	18520	3' UTR	NM_001304944	exon 4 of 4	DNAJC22
XRua-XR14_S14_peak_49711,XRua-XR13_S13_peak_32515	chr19	4537605	4538158	+	17324.5	3' UTR	NM_052972	exon 2 of 2	LRG1
XRua-XR14_S14_peak_35037,XRua-XR13_S13_peak_23134	chr15	101485844	101486193	+	15995.5	intron	NM_138325	intron 1 of 13	PCSK6
XRua-XR13_S13_peak_52917,XRua-XR14_S14_peak_80643	chr5	79089691	79090004	+	12068.5	3' UTR	NM_017614	exon 8 of 8	BHMT2
XRua-XR14_S14_peak_54615,XRua-XR13_S13_peak_35619	chr19	47870798	47871371	+	11630	3' UTR	NM_003167	exon 6 of 6	SULT2A1
XRua-XR14_S14_peak_4528,XRua-XR13_S13_peak_2997	chr1	52912181	52913033	+	11473.5	intron	NM_001319958	intron 2 of 9	ECHDC2
XRua-XR13_S13_peak_10708,XRua-XR14_S14_peak_16348	chr11	46735574	46736217	+	10545.5	intron	NM_000506	intron 12 of 13	F2
XRua-XR14_S14_peak_102257,XRua-XR13_S13_peak_67157	chr9	136952905	136953930	+	10479.5	intron	NM_178536	intron 2 of 5	LCN12
XRua-XR14_S14_peak_17252,XRua-XR13_S13_peak_11297	chr11	65440514	65440937	+	10368.5	non-coding	NR_131012	exon 1 of 1	NEAT1
XRua-XR13_S13_peak_38487,XRua-XR14_S14_peak_59182	chr2	107899381	107899661	+	10120.5	Intergenic	NA	NA	NA
XRua-XR13_S13_peak_28631,XRua-XR14_S14_peak_43737	chr17	42915360	42916018	+	9488.5	Intergenic	NA	NA	NA
XRua-XR13_S13_peak_11299,XRua-XR14_S14_peak_17253	chr11	65442605	65442925	+	9460	non-coding	NR_131012	exon 1 of 1	NEAT1
XRua-XR13_S13_peak_14193,XRua-XR14_S14_peak_21839	chr12	53158139	53158731	+	9399	3' UTR	NM_001244706	exon 8 of 8	CSAD
XRua-XR13_S13_peak_48160,XRua-XR14_S14_peak_73602	chr3	149200514	149200803	+	8678	intron	NM_000096	intron 7 of 18	CP
XRua-XR13_S13_peak_1785,XRua-XR14_S14_peak_2704	chr1	29173132	29173738	+	8577	intron	NM_005626	intron 1 of 5	SRSF4
XRua-XR13_S13_peak_20877,XRua-XR14_S14_peak_31730	chr15	40418821	40420375	+	8351.5	3' UTR	NM_002225	exon 12 of 12	IVD
XRua-XR13_S13_peak_65607,XRua-XR14_S14_peak_100064	chr9	94994674	94995028	+	7993	intron	NM_032823	intron 9 of 14	AOPEP
XRua-XR13_S13_peak_39239,XRua-XR14_S14_peak_60297	chr2	168921795	168922384	+	7837.5	3' UTR	NM_003742	exon 28 of 28	ABCB11
XRua-XR14_S14_peak_80642,XRua-XR13_S13_peak_52916	chr5	79089162	79089476	+	7589.5	3' UTR	NM_017614	exon 8 of 8	BHMT2
XRua-XR13_S13_peak_26316,XRua-XR14_S14_peak_40123	chr17	1422103	1422519	+	7550.5	3' UTR	NM_016823	exon 3 of 3	CRK
XRua-XR14_S14_peak_44193,XRua-XR13_S13_peak_28909	chr17	46165267	46165836	+	7335.5	intron	NM_001193466	intron 2 of 14.3	KANSL1
XRua-XR14_S14_peak_55021,XRua-XR13_S13_peak_35857,XRua-XR13_S13_peak_35858	chr19	49932424	49933332	+	7332	promoter-TSS	NR_039906	NA	MIR4751
XRua-XR14_S14_peak_71461,XRua-XR13_S13_peak_46586	chr3	52254873	52255310	+	7326	3' UTR	NM_025222	exon 9 of 9	WDR82
XRua-XR14_S14_peak_74435,XRua-XR13_S13_peak_48689	chr3	185191054	185191322	+	7224.5	3' UTR	NM_001166415	exon 7 of 7	EHHADH
XRua-XR13_S13_peak_48120,XRua-XR14_S14_peak_73546	chr3	142938381	142938874	+	7207.5	non-coding	NR_038455	exon 4 of 5	LOC100507389
XRua-XR14_S14_peak_94890,XRua-XR13_S13_peak_62319	chr8	22384361	22384992	+	6929	intron	NM_001351656	intron 2 of 10	SLC39A14
XRua-XR14_S14_peak_84779,XRua-XR13_S13_peak_55576	chr6	34286720	34287147	+	6888.5	TTS	NM_001202470	NA	RPS10-NUDT3
XRua-XR13_S13_peak_54703,XRua-XR14_S14_peak_83231	chr5	178226001	178226413	+	6872.5	intron	NR_103509	intron 2 of 9	PHYKPL
XRua-XR13_S13_peak_62171,XRua-XR14_S14_peak_94693	chr8	17509935	17510205	+	6827	intron	NM_001370338	intron 2 of 12	SLC7A2
XRua-XR13_S13_peak_39551,XRua-XR14_S14_peak_60793	chr2	191287300	191287622	+	6354.5	intron	NM_012223	intron 2 of 28	MYO1B
XRua-XR14_S14_peak_67367,XRua-XR13_S13_peak_43875	chr22	28757186	28757471	+	6298	non-coding	NR_134560	exon 6 of 6	HSCB
XRua-XR14_S14_peak_37248,XRua-XR13_S13_peak_24554	chr16	29697507	29698021	+	6288	non-coding	NR_134536	exon 3 of 3	QPRT
XRua-XR13_S13_peak_65211,XRua-XR14_S14_peak_99375	chr9	72230196	72230565	+	6269	intron	NM_001351573	intron 9 of 14	GDA
XRua-XR14_S14_peak_76146,XRua-XR13_S13_peak_49849	chr4	39547852	39548209	+	6192.5	3' UTR	NM_001317897	exon 5 of 5	SMIM14
XRua-XR13_S13_peak_32729,XRua-XR14_S14_peak_50067	chr19	6687848	6688476	+	6177	intron	NM_000064	intron 27 of 40	C3
XRua-XR14_S14_peak_43465,XRua-XR13_S13_peak_28435	chr17	40449288	40449950	+	6072	intron	NM_001552	intron 1 of 3	IGFBP4
XRua-XR14_S14_peak_24095,XRua-XR13_S13_peak_15786	chr12	112172671	112172904	+	6064.5	exon	NM_001109662	exon 67 of 76	HECTD4
XRua-XR13_S13_peak_10619,XRua-XR14_S14_peak_16192	chr11	44619131	44619794	+	5939	3' UTR	NM_002231	exon 10 of 10	CD82
XRua-XR14_S14_peak_15783,XRua-XR13_S13_peak_10308	chr11	18246479	18246861	+	5929	intron	NM_001199744	intron 2 of 5	SAA2-SAA4
XRua-XR14_S14_peak_403,XRua-XR13_S13_peak_255	chr1	8008259	8008663	+	5882.5	Intergenic	NA	NA	NA
XRua-XR14_S14_peak_91032,XRua-XR13_S13_peak_59739	chr7	74880789	74881028	+	5748.5	Intergenic	NA	NA	NA
XRua-XR14_S14_peak_49691,XRua-XR13_S13_peak_32500	chr19	4522948	4523291	+	5717.5	3' UTR	NM_001013706	exon 8 of 8	PLIN5
XRua-XR13_S13_peak_62020,XRua-XR14_S14_peak_94475	chr8	9139531	9139917	+	5707	3' UTR	NM_001201329	exon 2 of 2	PPP1R3B
XRua-XR14_S14_peak_64322,XRua-XR13_S13_peak_41995	chr20	44369890	44370393	+	5707	intron	NM_175914	intron 1 of 9	HNF4A
XRua-XR13_S13_peak_2992,XRua-XR14_S14_peak_4523	chr1	52906572	52907246	+	5657	intron	NM_001198961	intron 4 of 9	ECHDC2
XRua-XR14_S14_peak_81537,XRua-XR13_S13_peak_53534	chr5	132822436	132822929	+	5519	3' UTR	NM_001172700	exon 10 of 10	SHROOM1
XRua-XR14_S14_peak_34476,XRua-XR13_S13_peak_22748	chr15	84885429	84885802	+	5471.5	intron	NM_001287761	intron 1 of 14	SLC28A1
XRua-XR13_S13_peak_36413,XRua-XR14_S14_peak_56032	chr2	11181614	11181955	+	5312	3' UTR	NM_004850	exon 33 of 33	ROCK2
XRua-XR13_S13_peak_32508,XRua-XR14_S14_peak_49704	chr19	4532016	4532325	+	5296.5	intron	NM_001013706	intron 2 of 7	PLIN5
XRua-XR14_S14_peak_64334,XRua-XR13_S13_peak_42007	chr20	44383552	44384187	+	5259.5	intron	NR_109949	intron 3 of 3	HNF4A-AS1
XRua-XR13_S13_peak_51843,XRua-XR14_S14_peak_79093,XRua-XR14_S14_peak_79094	chr5	10279464	10280219	+	5258	3' UTR	NM_138809	exon 6 of 6	CMBL
XRua-XR14_S14_peak_72703,XRua-XR13_S13_peak_47483	chr3	120642908	120643438	+	5199	intron	NM_000187	intron 10 of 13	HGD
XRua-XR14_S14_peak_61576,XRua-XR13_S13_peak_40127	chr2	210674166	210674510	+	5147.5	intron	NR_163592	intron 24 of 27	CPS1
XRua-XR13_S13_peak_35633,XRua-XR14_S14_peak_54626	chr19	47883865	47884583	+	5115.5	intron	NM_003167	intron 1 of 5	SULT2A1
XRua-XR13_S13_peak_22930,XRua-XR14_S14_peak_34716	chr15	90214205	90214785	+	5083.5	intron	NM_198925	intron 1 of 13	SEMA4B
XRua-XR13_S13_peak_40787,XRua-XR14_S14_peak_62492	chr2	241336772	241337143	+	5065.5	intron	NM_001349311	intron 6 of 13	SEPTIN2
XRua-XR13_S13_peak_9879,XRua-XR14_S14_peak_15175	chr11	1668573	1668937	+	5064	TTS	NR_026643	NA	FAM99A
XRua-XR14_S14_peak_42340,XRua-XR13_S13_peak_27705	chr17	29173043	29173770	+	5050	intron	NM_078471	intron 1 of 41	MYO18A
XRua-XR13_S13_peak_53171,XRua-XR14_S14_peak_80977	chr5	95929210	95929608	+	5035.5	intron	NM_012081	intron 2 of 11	ELL2
XRua-XR13_S13_peak_32727,XRua-XR14_S14_peak_50066	chr19	6683424	6683777	+	5009.5	intron	NM_000064	intron 33 of 40	C3
XRua-XR14_S14_peak_85570,XRua-XR13_S13_peak_56128,XRua-XR13_S13_peak_56129	chr6	43302880	43303403	+	5008.67	intron	NM_153320	intron 8 of 9	SLC22A7
XRua-XR14_S14_peak_8897,XRua-XR13_S13_peak_5826	chr1	207105250	207105594	+	4957.5	intron	NM_000715	intron 1 of 11	C4BPA
XRua-XR13_S13_peak_8123,XRua-XR14_S14_peak_12467	chr10	72234932	72235454	+	4948	non-coding	NR_038391	exon 3 of 3	ANAPC16
XRua-XR14_S14_peak_94694,XRua-XR13_S13_peak_62172	chr8	17512236	17512557	+	4791	intron	NM_001370338	intron 2 of 12	SLC7A2
XRua-XR14_S14_peak_67097,XRua-XR13_S13_peak_43713	chr22	24508261	24508891	+	4675	intron	NM_016327	intron 3 of 9	UPB1
XRua-XR13_S13_peak_17936,XRua-XR14_S14_peak_27421	chr13	100468955	100469397	+	4663.5	intron	NR_047686	intron 3 of 4	PCCA-AS1
XRua-XR13_S13_peak_40168,XRua-XR14_S14_peak_61631	chr2	215411634	215412017	+	4663.5	intron	NM_212482	intron 13 of 45	FN1
XRua-XR14_S14_peak_59159,XRua-XR13_S13_peak_38469	chr2	106396338	106396768	+	4645	Intergenic	NA	NA	NA
XRua-XR14_S14_peak_41844,XRua-XR13_S13_peak_27411	chr17	18329936	18330515	+	4610	intron	NM_004169	intron 10 of 11.2	SHMT1
XRua-XR13_S13_peak_48116,XRua-XR14_S14_peak_73538	chr3	142933115	142933376	+	4591.5	non-coding	NR_038455	exon 2 of 5	LOC100507389
XRua-XR14_S14_peak_72612,XRua-XR13_S13_peak_47414	chr3	114723835	114724223	+	4572.5	intron	NM_001348801	intron 4 of 11	ZBTB20
XRua-XR14_S14_peak_3470,XRua-XR13_S13_peak_2267	chr1	39004979	39005412	+	4555	3' UTR	NM_001136275	exon 4 of 4	AKIRIN1
XRua-XR13_S13_peak_10309,XRua-XR14_S14_peak_15787	chr11	18268106	18268434	+	4545.5	intron	NM_001178006	intron 3 of 4	SAA1
XRua-XR13_S13_peak_39711,XRua-XR14_S14_peak_61025	chr2	201167248	201167534	+	4539	non-coding	NR_147249	exon 10 of 10	CFLAR
XRua-XR14_S14_peak_75050,XRua-XR13_S13_peak_49135	chr3	196905912	196906201	+	4366	intron	NM_001308045	intron 6 of 8	SENP5
XRua-XR13_S13_peak_3050,XRua-XR14_S14_peak_4601	chr1	53908865	53909318	+	4353.5	intron	NR_136692	intron 3 of 3	DIO1
XRua-XR13_S13_peak_37967,XRua-XR14_S14_peak_58303,XRua-XR14_S14_peak_58304	chr2	70279455	70280192	+	4336.33	3' UTR	NM_016297	exon 6 of 6	PCYOX1
XRua-XR13_S13_peak_64747,XRua-XR14_S14_peak_98536	chr9	33348030	33348407	+	4299	3' UTR	NM_147134	exon 16 of 16	NFX1
XRua-XR14_S14_peak_69328,XRua-XR13_S13_peak_45093	chr22	50208102	50208447	+	4297	intron	NM_031454	intron 2 of 8	SELENOO
XRua-XR14_S14_peak_36628,XRua-XR13_S13_peak_24122	chr16	21418677	21418884	+	4296	intron	NM_130464	intron 2 of 12	NPIPB3
XRua-XR13_S13_peak_58612,XRua-XR14_S14_peak_89292	chr7	35633063	35633402	+	4284.5	3' UTR	NM_022373	exon 9 of 9	HERPUD2
XRua-XR14_S14_peak_90736,XRua-XR13_S13_peak_59577	chr7	73614795	73615180	+	4230.5	intron	NM_032951	intron 2 of 16	MLXIPL
XRua-XR13_S13_peak_3878,XRua-XR14_S14_peak_5825	chr1	109063447	109063789	+	4224	TTS	NM_005645	NA	TAF13
XRua-XR13_S13_peak_11653,XRua-XR14_S14_peak_17816	chr11	69998673	69999349	+	4199.5	Intergenic	NA	NA	NA
XRua-XR13_S13_peak_7967,XRua-XR14_S14_peak_12233	chr10	68480986	68481283	+	4173.5	3' UTR	NM_001324317	exon 8 of 8	SLC25A16
XRua-XR13_S13_peak_49853,XRua-XR14_S14_peak_76151	chr4	39550890	39551260	+	4161.5	3' UTR	NM_001317897	exon 5 of 5	SMIM14
XRua-XR14_S14_peak_75781,XRua-XR13_S13_peak_49612	chr4	17626055	17626336	+	4157.5	3' UTR	NM_025205	exon 4 of 4	MED28
XRua-XR13_S13_peak_18099,XRua-XR14_S14_peak_27701	chr14	20689670	20690279	+	4098	intron	NM_194431	intron 1 of 1	RNASE4
XRua-XR13_S13_peak_60449,XRua-XR14_S14_peak_92057	chr7	100036366	100036794	+	4052.5	non-coding	NR_144477	exon 7 of 7	ZKSCAN1
XRua-XR13_S13_peak_4980,XRua-XR14_S14_peak_7653	chr1	162798796	162799113	+	4040.5	TTS	NM_001304513	NA	HSD17B7
XRua-XR14_S14_peak_49739,XRua-XR13_S13_peak_32522,XRua-XR13_S13_peak_32523,XRua-XR14_S14_peak_49740	chr19	4652974	4654124	+	4031.5	3' UTR	NM_001167942	exon 2 of 2	TNFAIP8L1
XRua-XR14_S14_peak_82873,XRua-XR13_S13_peak_54482	chr5	172900245	172900726	+	4028	intron	NM_001031711	intron 3 of 9	ERGIC1
XRua-XR13_S13_peak_59876,XRua-XR14_S14_peak_91259	chr7	75923643	75923934	+	4013	intron	NM_001367562	intron 2 of 16	POR
XRua-XR13_S13_peak_32731,XRua-XR14_S14_peak_50071	chr19	6691090	6691327	+	3956	intron	NM_000064	intron 26 of 40	C3
XRua-XR14_S14_peak_13824,XRua-XR13_S13_peak_9041	chr10	99820083	99820602	+	3955.5	intron	NM_000392	intron 19 of 31	ABCC2
XRua-XR14_S14_peak_78833,XRua-XR13_S13_peak_51688	chr4	184779748	184780217	+	3928.5	intron	NM_001286711	intron 4 of 19	ACSL1
XRua-XR13_S13_peak_14790,XRua-XR14_S14_peak_22696	chr12	68854717	68855109	+	3900.5	3' UTR	NM_001005502	exon 9 of 9	CPM
XRua-XR13_S13_peak_56060,XRua-XR14_S14_peak_85484	chr6	42889178	42889471	+	3828	TTS	NM_001008739	NA	C6orf226
XRua-XR13_S13_peak_42026,XRua-XR14_S14_peak_64358	chr20	44493008	44493304	+	3817.5	3' UTR	NM_024331	exon 6 of 6	TTPAL
XRua-XR13_S13_peak_43386,XRua-XR14_S14_peak_66572	chr22	17829091	17829606	+	3817	intron	NM_015241	intron 21 of 31	MICAL3
XRua-XR13_S13_peak_2041,XRua-XR14_S14_peak_3144	chr1	35183216	35183562	+	3788.5	3' UTR	NM_005066	exon 10 of 10	SFPQ
XRua-XR14_S14_peak_11908,XRua-XR13_S13_peak_7748	chr10	50864654	50864995	+	3783.5	intron	NM_001198818	intron 1 of 13	A1CF
XRua-XR14_S14_peak_13590,XRua-XR13_S13_peak_8865	chr10	95396367	95396828	+	3777	intron	NM_001034955	intron 11 of 30	SORBS1
XRua-XR14_S14_peak_50996,XRua-XR13_S13_peak_33352,XRua-XR13_S13_peak_33353	chr19	11132148	11133297	+	3743.33	3' UTR	NM_000527	exon 18 of 18	LDLR
XRua-XR14_S14_peak_6070,XRua-XR13_S13_peak_4055	chr1	113549957	113550440	+	3711.5	intron	NM_001142782	intron 2 of 20	MAGI3
XRua-XR13_S13_peak_59185,XRua-XR14_S14_peak_90192	chr7	66153607	66154093	+	3707.5	non-coding	NR_024548	exon 7 of 7	CRCP
XRua-XR14_S14_peak_87665,XRua-XR13_S13_peak_57631	chr6	151776548	151776916	+	3633	intron	NM_001122742	intron 2 of 9	ESR1
XRua-XR13_S13_peak_57837,XRua-XR14_S14_peak_87952	chr6	159679700	159680146	+	3630.5	3' UTR	NM_000636	exon 5 of 5	SOD2
XRua-XR13_S13_peak_18719,XRua-XR14_S14_peak_28587	chr14	49631406	49631554	+	3629	intron	NM_018139	intron 1 of 2	DNAAF2
XRua-XR14_S14_peak_90234,XRua-XR13_S13_peak_59219	chr7	66298828	66299167	+	3628	intron	NM_003596	intron 3 of 5	TPST1
XRua-XR14_S14_peak_77348,XRua-XR13_S13_peak_50744,XRua-XR14_S14_peak_77349	chr4	94664577	94664960	+	3614	3' UTR	NM_001256425	exon 12 of 12	PDLIM5
XRua-XR14_S14_peak_5643,XRua-XR13_S13_peak_3769	chr1	95191967	95192342	+	3601	3' UTR	NM_001199679	exon 7 of 7	TLCD4
XRua-XR14_S14_peak_95394,XRua-XR13_S13_peak_62642	chr8	37755770	37756261	+	3597	3' UTR	NM_001362878	exon 12 of 12	ERLIN2
XRua-XR14_S14_peak_64134,XRua-XR13_S13_peak_41865	chr20	38351369	38351925	+	3595.5	intron	NM_004139	intron 3 of 14	LBP
XRua-XR13_S13_peak_1077,XRua-XR14_S14_peak_1590	chr1	21218551	21219047	+	3585	3' UTR	NM_001397	exon 19 of 19	ECE1
XRua-XR14_S14_peak_69188,XRua-XR13_S13_peak_45010	chr22	46235939	46236584	+	3580	3' UTR	NM_005036	exon 9 of 9	PPARA
XRua-XR14_S14_peak_96697,XRua-XR13_S13_peak_63505	chr8	97727262	97727582	+	3579.5	3' UTR	NM_001363138	exon 11 of 11	MTDH
XRua-XR13_S13_peak_66248,XRua-XR14_S14_peak_100920	chr9	120980556	120980966	+	3534	intron	NM_001735	intron 27 of 40	C5
XRua-XR13_S13_peak_9034,XRua-XR14_S14_peak_13820	chr10	99796072	99796832	+	3469.5	intron	NM_000392	intron 6 of 31	ABCC2
XRua-XR13_S13_peak_65859,XRua-XR14_S14_peak_100383	chr9	104803642	104803853	+	3465	intron	NM_005502	intron 32 of 49	ABCA1
XRua-XR14_S14_peak_8396,XRua-XR13_S13_peak_5496	chr1	196919010	196919330	+	3462	TTS	NM_006684	NA	CFHR4
XRua-XR14_S14_peak_69371,XRua-XR13_S13_peak_45121,XRua-XR13_S13_peak_45122	chr22	50390565	50391516	+	3458.67	intron	NM_001351645	intron 3 of 23	PPP6R2
XRua-XR14_S14_peak_100762,XRua-XR13_S13_peak_66151	chr9	113260931	113261401	+	3451	3' UTR	NM_001859	exon 5 of 5	SLC31A1
XRua-XR13_S13_peak_61458,XRua-XR14_S14_peak_93508	chr7	138117771	138118058	+	3444	3' UTR	NM_005989	exon 9 of 9	AKR1D1
XRua-XR14_S14_peak_33227,XRua-XR13_S13_peak_21896	chr15	64133418	64133923	+	3436.5	intron	NM_003099	intron 11 of 14	SNX1
XRua-XR14_S14_peak_91811,XRua-XR13_S13_peak_60286	chr7	98304860	98305225	+	3435.5	intron	NM_018842	intron 11 of 13	BAIAP2L1
XRua-XR13_S13_peak_29792,XRua-XR14_S14_peak_45481	chr17	63724192	63724641	+	3418.5	intron	NR_156741	intron 3 of 11	STRADA
XRua-XR14_S14_peak_80653,XRua-XR13_S13_peak_52928	chr5	79129829	79130142	+	3412	intron	NM_001713	intron 7 of 7	BHMT
XRua-XR14_S14_peak_80967,XRua-XR13_S13_peak_53159	chr5	95845885	95846391	+	3393.5	intron	NR_157807	intron 2 of 2	LOC102724720
XRua-XR13_S13_peak_3949,XRua-XR14_S14_peak_5930	chr1	111773388	111773705	+	3383.5	Intergenic	NA	NA	NA
XRua-XR13_S13_peak_18732,XRua-XR14_S14_peak_28601	chr14	49658064	49658313	+	3338.5	intron	NM_001348385	intron 10 of 18	POLE2
XRua-XR14_S14_peak_92236,XRua-XR13_S13_peak_60569	chr7	101091464	101091753	+	3336.5	3' UTR	NM_030961	exon 3 of 3	TRIM56
XRua-XR14_S14_peak_30237,XRua-XR13_S13_peak_19921	chr14	88120395	88120828	+	3317.5	Intergenic	NA	NA	NA
XRua-XR14_S14_peak_45087,XRua-XR13_S13_peak_29516	chr17	59843705	59844264	+	3265	Intergenic	NA	NA	NA
XRua-XR13_S13_peak_50777,XRua-XR14_S14_peak_77405	chr4	99305984	99306346	+	3254.5	3' UTR	NM_000668	exon 9 of 9	ADH1B
XRua-XR14_S14_peak_11489,XRua-XR13_S13_peak_7496	chr10	33310112	33310455	+	3254.5	intron	NM_001244973	intron 2 of 16	NRP1
XRua-XR14_S14_peak_37358,XRua-XR13_S13_peak_24606	chr16	30343400	30343883	+	3251	Intergenic	NA	NA	NA
XRua-XR13_S13_peak_11670,XRua-XR14_S14_peak_17842	chr11	70165970	70166207	+	3231	intron	NM_018043	intron 20 of 25	ANO1
XRua-XR13_S13_peak_37635,XRua-XR14_S14_peak_57826	chr2	61472941	61473439	+	3222.5	Intergenic	NA	NA	NA
XRua-XR14_S14_peak_100871,XRua-XR13_S13_peak_66215	chr9	120602008	120602374	+	3219.5	3' UTR	NM_001080497	exon 6 of 6	MEGF9
XRua-XR13_S13_peak_3368,XRua-XR14_S14_peak_5111	chr1	70225948	70226295	+	3186.5	intron	NM_001350615	intron 1 of 11	SRSF11
XRua-XR14_S14_peak_91283,XRua-XR13_S13_peak_59898	chr7	75960903	75961237	+	3186.5	intron	NM_000941	intron 2 of 15	POR
XRua-XR13_S13_peak_57900,XRua-XR14_S14_peak_88057	chr6	163465893	163466164	+	3184	intron	NM_206853	intron 2 of 6	QKI
XRua-XR14_S14_peak_79801,XRua-XR13_S13_peak_52290	chr5	43304914	43305287	+	3166	intron	NM_002130	intron 1 of 9	HMGCS1
XRua-XR14_S14_peak_47832,XRua-XR13_S13_peak_31343	chr18	22797814	22798323	+	3156.5	Intergenic	NA	NA	NA
XRua-XR13_S13_peak_33811,XRua-XR14_S14_peak_51791	chr19	15661913	15662374	+	3151	3' UTR	NM_001199208	exon 13 of 13	CYP4F3
XRua-XR14_S14_peak_65107,XRua-XR13_S13_peak_42496	chr20	58681269	58681570	+	3142.5	intron	NR_037945	intron 8 of 22	STX16-NPEPL1
XRua-XR13_S13_peak_30940,XRua-XR14_S14_peak_47217	chr18	707890	708177	+	3141	intron	NM_001318760	intron 1 of 13	ENOSF1
XRua-XR13_S13_peak_8113,XRua-XR14_S14_peak_12455	chr10	72219992	72220458	+	3135	5' UTR	NM_001242546	exon 2 of 5	ANAPC16
XRua-XR13_S13_peak_19042,XRua-XR14_S14_peak_28950	chr14	58271241	58271659	+	3135	intron	NR_038123	intron 9 of 9	PSMA3
XRua-XR14_S14_peak_28031,XRua-XR13_S13_peak_18320	chr14	31136852	31137274	+	3117	intron	NM_015382	intron 19 of 42	HECTD1
XRua-XR14_S14_peak_23580,XRua-XR13_S13_peak_15399,XRua-XR13_S13_peak_15400	chr12	109189782	109190851	+	3095.33	intron	NM_001093	intron 13 of 52	ACACB
XRua-XR13_S13_peak_52263,XRua-XR14_S14_peak_79746	chr5	42810489	42810799	+	3087.5	intron	NM_001085486	intron 1 of 5	SELENOP
XRua-XR13_S13_peak_15098,XRua-XR14_S14_peak_23133	chr12	95974698	95975092	+	3081.5	intron	NM_001258334	intron 19 of 19	HAL
XRua-XR14_S14_peak_24213,XRua-XR13_S13_peak_15867	chr12	113396644	113396986	+	3077	intron	NM_006843	intron 6 of 7	SDS
XRua-XR13_S13_peak_23925,XRua-XR14_S14_peak_36282	chr16	15411395	15411647	+	3061.5	3' UTR	NM_173803	exon 3 of 3	MPV17L
XRua-XR13_S13_peak_54943,XRua-XR14_S14_peak_83700	chr6	7141999	7142401	+	3049	intron	NM_001003699	intron 1 of 12	RREB1
XRua-XR13_S13_peak_3725,XRua-XR14_S14_peak_5581	chr1	93886969	93887228	+	3046.5	3' UTR	NM_002061	exon 7 of 7	GCLM
XRua-XR13_S13_peak_36506,XRua-XR14_S14_peak_56162	chr2	21027171	21027723	+	3044.5	intron	NM_000384	intron 14 of 28	APOB
XRua-XR14_S14_peak_70354,XRua-XR13_S13_peak_45791	chr3	37245796	37246282	+	3041.5	intron	NM_001172713	intron 1 of 22	GOLGA4
XRua-XR13_S13_peak_59123,XRua-XR14_S14_peak_90111	chr7	65957206	65957750	+	3031	3' UTR	NM_173517	exon 3 of 3	VKORC1L1
XRua-XR14_S14_peak_54614,XRua-XR13_S13_peak_35618	chr19	47869872	47870492	+	3028.5	TTS	NM_003167	NA	SULT2A1
XRua-XR14_S14_peak_78382,XRua-XR13_S13_peak_51451	chr4	158688287	158688656	+	3019	intron	NM_001281737	intron 4 of 11	ETFDH
XRua-XR14_S14_peak_79732,XRua-XR13_S13_peak_52256	chr5	42671624	42672029	+	3018	intron	NM_001242403	intron 3 of 9	GHR
XRua-XR13_S13_peak_54563,XRua-XR14_S14_peak_83028	chr5	176347233	176347517	+	3013	non-coding	NR_109796	exon 5 of 5	KIAA1191
XRua-XR14_S14_peak_45085,XRua-XR13_S13_peak_29514	chr17	59842348	59842659	+	3002	TTS	NM_001329399	NA	VMP1
XRua-XR14_S14_peak_556,XRua-XR13_S13_peak_373	chr1	9253944	9254369	+	2988	intron	NM_001282587	intron 3 of 4	H6PD
XRua-XR13_S13_peak_48119,XRua-XR14_S14_peak_73545	chr3	142937749	142938188	+	2977.5	intron	NR_038455	intron 3 of 4	LOC100507389
XRua-XR14_S14_peak_90151,XRua-XR13_S13_peak_59149,XRua-XR14_S14_peak_90152	chr7	66085161	66085970	+	2972.67	intron	NM_000048	intron 6 of 16	ASL
XRua-XR14_S14_peak_38636,XRua-XR13_S13_peak_25389	chr16	69640711	69641180	+	2964	intron	NM_138713	intron 3 of 14	NFAT5
XRua-XR13_S13_peak_26587,XRua-XR14_S14_peak_40541	chr17	3616737	3617276	+	2960.5	intron	NM_013276	intron 5 of 6	SHPK
XRua-XR14_S14_peak_73176,XRua-XR13_S13_peak_47858	chr3	133771393	133771787	+	2947	intron	NM_001063	intron 14 of 16	TF
XRua-XR14_S14_peak_40253,XRua-XR13_S13_peak_26394	chr17	1749041	1749627	+	2936.5	intron	NM_001165921	intron 7 of 8.2	SERPINF2
XRua-XR14_S14_peak_10894,XRua-XR13_S13_peak_7120	chr10	15151027	15151291	+	2931.5	intron	NM_001308295	intron 1 of 12	NMT2
XRua-XR13_S13_peak_2070,XRua-XR14_S14_peak_3184	chr1	35433871	35434490	+	2918	3' UTR	NM_024874	exon 21 of 21	KIAA0319L
XRua-XR13_S13_peak_23978,XRua-XR14_S14_peak_36399	chr16	16190926	16191518	+	2914	intron	NR_147784	intron 11 of 28.2	ABCC6
XRua-XR14_S14_peak_40256,XRua-XR13_S13_peak_26397	chr17	1751137	1751780	+	2911	intron	NM_001165921	intron 7 of 8.2	SERPINF2
XRua-XR13_S13_peak_58073,XRua-XR14_S14_peak_88345	chr7	2650423	2650665	+	2905.5	intron	NM_025250	intron 7 of 13	TTYH3
XRua-XR14_S14_peak_20066,XRua-XR13_S13_peak_13087	chr12	7063645	7064046	+	2871	intron	NM_001346850	intron 3 of 10	C1S
XRua-XR13_S13_peak_17165,XRua-XR14_S14_peak_26284	chr13	40646567	40646918	+	2866.5	intron	NM_002015	intron 1 of 2	FOXO1
XRua-XR14_S14_peak_64132,XRua-XR13_S13_peak_41862	chr20	38347232	38347578	+	2863.5	intron	NM_004139	intron 1 of 14	LBP
XRua-XR14_S14_peak_67773,XRua-XR13_S13_peak_44138	chr22	31746771	31747344	+	2855	intron	NM_173566	intron 1 of 8	PRR14L
XRua-XR14_S14_peak_47002,XRua-XR13_S13_peak_30789	chr17	81849920	81850376	+	2847.5	intron	NM_000918	intron 4 of 10	P4HB
XRua-XR14_S14_peak_21675,XRua-XR13_S13_peak_14089	chr12	50931403	50931790	+	2843.5	3' UTR	NM_014033	exon 2 of 2	METTL7A
XRua-XR13_S13_peak_54939,XRua-XR14_S14_peak_83697	chr6	7119117	7119294	+	2832	intron	NM_001003699	intron 1 of 12	RREB1
XRua-XR13_S13_peak_33333,XRua-XR14_S14_peak_50976	chr19	11110288	11110595	+	2828.5	intron	NM_001195803	intron 5 of 15	LDLR
XRua-XR13_S13_peak_16697,XRua-XR14_S14_peak_25544	chr12	132770621	132770965	+	2821	3' UTR	NM_005895	exon 24 of 24	GOLGA3
XRua-XR14_S14_peak_90179,XRua-XR13_S13_peak_59173,XRua-XR14_S14_peak_90180	chr7	66123524	66124341	+	2813.67	intron	NM_001040648	intron 1 of 2	CRCP
XRua-XR13_S13_peak_50585,XRua-XR14_S14_peak_77089	chr4	82861902	82862244	+	2812.5	intron	NM_001191049	intron 12 of 25	SEC31A
XRua-XR14_S14_peak_67102,XRua-XR13_S13_peak_43716	chr22	24521121	24521471	+	2812	intron	NM_016327	intron 7 of 9	UPB1
XRua-XR14_S14_peak_69015,XRua-XR13_S13_peak_44898	chr22	43933988	43934542	+	2790.5	intron	NM_025225	intron 4 of 8	PNPLA3
XRua-XR14_S14_peak_52157,XRua-XR13_S13_peak_34069	chr19	18169761	18170262	+	2758	non-coding	NR_073517	exon 16 of 16	PIK3R2
XRua-XR14_S14_peak_97426,XRua-XR13_S13_peak_64029	chr8	130100235	130100571	+	2743	intron	NM_018482	intron 24 of 29	ASAP1
XRua-XR14_S14_peak_23832,XRua-XR13_S13_peak_15586	chr12	111164278	111164606	+	2733	intron	NM_001370598	intron 1 of 21	CUX2
XRua-XR14_S14_peak_59071,XRua-XR13_S13_peak_38419	chr2	101275280	101275642	+	2719.5	TTS	NM_173647	NA	RNF149
XRua-XR13_S13_peak_10480,XRua-XR14_S14_peak_16010	chr11	33029221	33029476	+	2717.5	intron	NM_001077242	intron 4 of 8	DEPDC7
XRua-XR13_S13_peak_1786,XRua-XR14_S14_peak_2705	chr1	29173891	29174246	+	2709	intron	NM_005626	intron 1 of 5	SRSF4
XRua-XR13_S13_peak_10917,XRua-XR14_S14_peak_16653	chr11	57609002	57609593	+	2702	intron	NM_001032295	intron 5 of 6	SERPING1
XRua-XR14_S14_peak_16650,XRua-XR13_S13_peak_10912,XRua-XR13_S13_peak_10913	chr11	57602445	57604052	+	2696	intron	NM_001032295	intron 3 of 6	SERPING1
XRua-XR13_S13_peak_41662,XRua-XR14_S14_peak_63839	chr20	35713214	35713851	+	2692	intron	NR_040722	intron 12 of 17	RBM39
XRua-XR13_S13_peak_60029,XRua-XR14_S14_peak_91449	chr7	77195701	77195982	+	2680	3' UTR	NM_006682	exon 2 of 2	FGL2
XRua-XR13_S13_peak_32744,XRua-XR14_S14_peak_50078	chr19	6704532	6705071	+	2667.5	intron	NM_000064	intron 17 of 40	C3
XRua-XR13_S13_peak_3877,XRua-XR14_S14_peak_5824	chr1	109063010	109063330	+	2667	TTS	NM_005645	NA	TAF13
XRua-XR13_S13_peak_26843,XRua-XR14_S14_peak_40929	chr17	6695325	6695666	+	2665.5	intron	NM_001284509	intron 7 of 11	SLC13A5
XRua-XR14_S14_peak_93727,XRua-XR13_S13_peak_61606	chr7	140798263	140798629	+	2644.5	intron	NR_148928	intron 8 of 17	BRAF
XRua-XR14_S14_peak_18491,XRua-XR13_S13_peak_12109	chr11	86054747	86054944	+	2639	intron	NM_001206947	intron 1 of 18	PICALM
XRua-XR13_S13_peak_28511,XRua-XR14_S14_peak_43591	chr17	42314852	42315201	+	2637	3' UTR	NM_139276	exon 24 of 24	STAT3
XRua-XR14_S14_peak_62727,XRua-XR13_S13_peak_40947	chr20	3219355	3220009	+	2629	intron	NM_001324240	intron 6 of 6	ITPA
XRua-XR14_S14_peak_37646,XRua-XR13_S13_peak_24770,XRua-XR13_S13_peak_24771	chr16	48328097	48328836	+	2620.33	intron	NM_031490	intron 11 of 14	LONP2
XRua-XR14_S14_peak_67995,XRua-XR13_S13_peak_44286	chr22	36018650	36018960	+	2614.5	intron	NM_001082578	intron 1 of 13	RBFOX2
XRua-XR13_S13_peak_3150,XRua-XR14_S14_peak_4766	chr1	61138599	61139199	+	2614.5	intron	NM_001134673	intron 2 of 10	NFIA
XRua-XR13_S13_peak_9779,XRua-XR14_S14_peak_15039	chr10	133352418	133352853	+	2606	TTS	NM_145202	NA	PRAP1
XRua-XR14_S14_peak_13288,XRua-XR13_S13_peak_8680	chr10	89340099	89340541	+	2577.5	3' UTR	NM_001549	exon 2 of 2	IFIT3
XRua-XR13_S13_peak_16309,XRua-XR14_S14_peak_24950	chr12	122144381	122144925	+	2562.5	3' UTR	NM_014938	exon 17 of 17.2	MLXIP
XRua-XR13_S13_peak_43147,XRua-XR14_S14_peak_66155	chr21	42901195	42901583	+	2562	intron	NM_001001503	intron 2 of 2	NDUFV3
XRua-XR14_S14_peak_31998,XRua-XR13_S13_peak_21063	chr15	42277266	42277885	+	2556	intron	NM_001301410	intron 2 of 4	GANC
XRua-XR14_S14_peak_76987,XRua-XR13_S13_peak_50507	chr4	77037029	77037385	+	2554	3' UTR	NM_018243	exon 10 of 10	SEPTIN11
XRua-XR14_S14_peak_43764,XRua-XR13_S13_peak_28643	chr17	42991809	42992317	+	2551	3' UTR	NM_001321381	exon 6 of 6	RUNDC1
XRua-XR14_S14_peak_56716,XRua-XR13_S13_peak_36886	chr2	32000117	32000556	+	2551	intron	NR_126034	intron 1 of 6	MEMO1
XRua-XR13_S13_peak_16264,XRua-XR14_S14_peak_24877,XRua-XR13_S13_peak_16265	chr12	121850150	121851159	+	2549	intron	NM_002150	intron 7 of 13	HPD
XRua-XR13_S13_peak_55513,XRua-XR14_S14_peak_84657	chr6	31934764	31935020	+	2534.5	3' UTR	NM_001282459	exon 6 of 6.5	C2
XRua-XR14_S14_peak_14183,XRua-XR13_S13_peak_9254	chr10	102863006	102863396	+	2533	3' UTR	NM_001136200	exon 5 of 5	BORCS7
XRua-XR13_S13_peak_38789,XRua-XR14_S14_peak_59622	chr2	128191448	128191779	+	2532	non-coding	NR_027671	exon 41 of 41	UGGT1
XRua-XR14_S14_peak_26262,XRua-XR13_S13_peak_17148	chr13	40326481	40326912	+	2529.5	Intergenic	NA	NA	NA
XRua-XR13_S13_peak_65902,XRua-XR14_S14_peak_100432	chr9	105399977	105400393	+	2528	intron	NM_001330731	intron 15 of 15	SLC44A1
XRua-XR14_S14_peak_79729,XRua-XR13_S13_peak_52253	chr5	42635903	42636238	+	2525.5	intron	NM_001242403	intron 3 of 9	GHR
XRua-XR14_S14_peak_38879,XRua-XR13_S13_peak_25560	chr16	71573788	71574055	+	2516.5	intron	NM_000353	intron 3 of 11	TAT
XRua-XR14_S14_peak_399,XRua-XR13_S13_peak_252,XRua-XR14_S14_peak_400	chr1	8005649	8006265	+	2515	Intergenic	NA	NA	NA
XRua-XR14_S14_peak_46984,XRua-XR13_S13_peak_30775	chr17	81681185	81681756	+	2492	non-coding	NR_138059	exon 3 of 3	ARL16
XRua-XR13_S13_peak_7696,XRua-XR14_S14_peak_11839	chr10	47534655	47534988	+	2481.5	TTS	NR_024495	NA	BMS1P2
XRua-XR13_S13_peak_3100,XRua-XR14_S14_peak_4683	chr1	56565420	56565789	+	2470.5	intron	NM_003713	intron 1 of 5	PLPP3
XRua-XR13_S13_peak_26058,XRua-XR14_S14_peak_39650	chr16	87908709	87909161	+	2464.5	intron	NM_001739	intron 2 of 6	CA5A
XRua-XR13_S13_peak_52198,XRua-XR14_S14_peak_79641	chr5	38538969	38539286	+	2463.5	intron	NM_002310	intron 1 of 19	LIFR
XRua-XR13_S13_peak_32739,XRua-XR14_S14_peak_50076	chr19	6698822	6699121	+	2455	intron	NM_000064	intron 19 of 40	C3
XRua-XR13_S13_peak_59932,XRua-XR14_S14_peak_91318	chr7	76100928	76101221	+	2449.5	intron	NR_135079	intron 2 of 5	GTF2IP7
XRua-XR13_S13_peak_17350,XRua-XR14_S14_peak_26561	chr13	46090361	46091050	+	2440.5	intron	NM_001872	intron 1 of 10	CPB2
XRua-XR13_S13_peak_46062,XRua-XR14_S14_peak_70712	chr3	47138008	47138409	+	2434.5	intron	NR_146158	intron 1 of 21	SETD2
XRua-XR14_S14_peak_94885,XRua-XR13_S13_peak_62315	chr8	22379589	22379941	+	2431	intron	NM_001351656	intron 2 of 10	SLC39A14
XRua-XR13_S13_peak_51737,XRua-XR14_S14_peak_78900	chr4	185636638	185636997	+	2423	intron	NM_001145672	intron 10 of 20	SORBS2
XRua-XR14_S14_peak_100066,XRua-XR13_S13_peak_65608	chr9	95000453	95000694	+	2418.5	intron	NM_032823	intron 9 of 14	AOPEP
XRua-XR14_S14_peak_92161,XRua-XR13_S13_peak_60520	chr7	100558542	100559077	+	2418	intron	NM_006076	intron 6 of 11	AGFG2
XRua-XR13_S13_peak_41858,XRua-XR14_S14_peak_64128	chr20	38160859	38161205	+	2416.5	intron	NM_001323318	intron 1 of 11	TGM2
XRua-XR14_S14_peak_39353,XRua-XR13_S13_peak_25872	chr16	81045671	81046021	+	2412.5	3' UTR	NM_001300728	exon 4 of 4	ATMIN
XRua-XR14_S14_peak_54624,XRua-XR13_S13_peak_35629	chr19	47878336	47878862	+	2406.5	intron	NM_003167	intron 4 of 5	SULT2A1
XRua-XR13_S13_peak_47728,XRua-XR14_S14_peak_73028	chr3	129103552	129103895	+	2391	intron	NM_001204890	intron 11 of 12	ISY1-RAB43
XRua-XR14_S14_peak_92828,XRua-XR13_S13_peak_60987	chr7	111948470	111948828	+	2378.5	intron	NM_001363540	intron 8 of 52	DOCK4
XRua-XR13_S13_peak_43884,XRua-XR14_S14_peak_67380	chr22	28798343	28798928	+	2378	intron	NM_005080	intron 2 of 4	XBP1
XRua-XR13_S13_peak_12281,XRua-XR14_S14_peak_18787	chr11	108127817	108127981	+	2376.5	intron	NM_000019	intron 1 of 11	ACAT1
XRua-XR14_S14_peak_70186,XRua-XR13_S13_peak_45683	chr3	32328120	32328564	+	2373	intron	NM_001320308	intron 1 of 2	CMTM8
XRua-XR13_S13_peak_26580,XRua-XR14_S14_peak_40535	chr17	3608929	3609242	+	2372.5	3' UTR	NM_013276	exon 7 of 7	SHPK
XRua-XR13_S13_peak_38874,XRua-XR14_S14_peak_59750	chr2	134857163	134857439	+	2367	promoter-TSS	NR_049856	NA	MIR5590
XRua-XR14_S14_peak_4565,XRua-XR13_S13_peak_3025	chr1	53033273	53033586	+	2365.5	intron	NM_001007250	intron 2 of 3	SCP2
XRua-XR13_S13_peak_33408,XRua-XR14_S14_peak_51079	chr19	11402020	11402769	+	2355	intron	NM_001035223	intron 11 of 18	RGL3
XRua-XR13_S13_peak_23021,XRua-XR14_S14_peak_34871	chr15	92998755	92999131	+	2354.5	intron	NM_001271	intron 31 of 38	CHD2
XRua-XR13_S13_peak_53711,XRua-XR14_S14_peak_81746	chr5	134848642	134849263	+	2351.5	intron	NM_001135586	intron 1 of 1	C5orf24
XRua-XR14_S14_peak_91695,XRua-XR13_S13_peak_60202	chr7	92457768	92458148	+	2350	non-coding	NR_052016	exon 6 of 6	GATAD1
XRua-XR14_S14_peak_40959,XRua-XR13_S13_peak_26861	chr17	6923557	6924042	+	2348.5	Intergenic	NA	NA	NA
XRua-XR13_S13_peak_22767,XRua-XR14_S14_peak_34501	chr15	85020388	85020578	+	2347	intron	NM_173454	intron 1 of 20	PDE8A
XRua-XR13_S13_peak_56844,XRua-XR14_S14_peak_86617	chr6	108683470	108683797	+	2341	3' UTR	NM_001455	exon 3 of 3	FOXO3
XRua-XR13_S13_peak_47484,XRua-XR14_S14_peak_72704	chr3	120649098	120649447	+	2338	intron	NM_000187	intron 6 of 13	HGD
XRua-XR14_S14_peak_22135,XRua-XR13_S13_peak_14386	chr12	56235657	56236130	+	2335	intron	NM_173596	intron 8 of 12	SLC39A5
XRua-XR14_S14_peak_52803,XRua-XR13_S13_peak_34474	chr19	34206270	34206690	+	2322	intron	NM_001114093	intron 3 of 10.2	LSM14A
XRua-XR14_S14_peak_7493,XRua-XR13_S13_peak_4877	chr1	160289532	160289930	+	2319.5	3' UTR	NM_004371	exon 33 of 33	COPA
XRua-XR14_S14_peak_62089,XRua-XR13_S13_peak_40490	chr2	231042760	231043049	+	2316.5	intron	NM_001144994	intron 2 of 2	C2orf72
XRua-XR14_S14_peak_55664,XRua-XR13_S13_peak_36183	chr19	57774157	57774466	+	2313	intron	NM_001077426	intron 1 of 1	ZNF586
XRua-XR14_S14_peak_68807,XRua-XR13_S13_peak_44770	chr22	41858888	41859156	+	2302.5	intron	NR_103834	intron 1 of 21	SREBF2
XRua-XR14_S14_peak_81495,XRua-XR13_S13_peak_53504	chr5	131792133	131792468	+	2302	intron	NM_133372	intron 1 of 17	FNIP1
XRua-XR13_S13_peak_59155,XRua-XR14_S14_peak_90155	chr7	66092880	66093155	+	2301	3' UTR	NM_001024944	exon 15 of 15	ASL
XRua-XR13_S13_peak_28553,XRua-XR14_S14_peak_43635,XRua-XR14_S14_peak_43636	chr17	42403505	42403964	+	2297.33	3' UTR	NM_012232	exon 2 of 2	CAVIN1
XRua-XR14_S14_peak_79567,XRua-XR13_S13_peak_52156	chr5	37121850	37122078	+	2294	intron	NM_023073	intron 47 of 51	CPLANE1
XRua-XR14_S14_peak_40669,XRua-XR13_S13_peak_26664	chr17	4364373	4364851	+	2289.5	intron	NM_003342	intron 1 of 5	UBE2G1
XRua-XR14_S14_peak_18270,XRua-XR13_S13_peak_11951	chr11	76799718	76800055	+	2277	Intergenic	NA	NA	NA
XRua-XR13_S13_peak_42227,XRua-XR14_S14_peak_64642	chr20	49246856	49247192	+	2275.5	3' UTR	NM_021035	exon 14 of 14	ZNFX1
XRua-XR14_S14_peak_88000,XRua-XR13_S13_peak_57869	chr6	160748000	160748410	+	2273.5	intron	NM_000301	intron 17 of 18	PLG
XRua-XR14_S14_peak_53768,XRua-XR13_S13_peak_35094	chr19	41865892	41866171	+	2269	intron	NM_001321485	intron 3 of 5	RPS19
XRua-XR14_S14_peak_105171,XRua-XR13_S13_peak_68812	chrX	118792338	118792689	+	2263	3' UTR	NM_001560	exon 11 of 11	IL13RA1
XRua-XR14_S14_peak_93431,XRua-XR13_S13_peak_61395	chr7	134527537	134527934	+	2261	5' UTR	NM_020299	exon 1 of 10	AKR1B10
XRua-XR14_S14_peak_18587,XRua-XR13_S13_peak_12163	chr11	93765973	93766275	+	2260.5	Intergenic	NA	NA	NA
XRua-XR14_S14_peak_101271,XRua-XR13_S13_peak_66510	chr9	126836796	126837121	+	2258.5	3' UTR	NM_001135776	exon 2 of 2	ZBTB43
XRua-XR14_S14_peak_105400,XRua-XR13_S13_peak_68949	chrX	123911173	123911484	+	2258.5	non-coding	NR_037916	exon 6 of 6	XIAP
XRua-XR13_S13_peak_35628,XRua-XR14_S14_peak_54623	chr19	47877238	47877918	+	2250	intron	NM_003167	intron 4 of 5	SULT2A1
XRua-XR14_S14_peak_19351,XRua-XR13_S13_peak_12652	chr11	120222190	120222573	+	2245	intron	NM_178507	intron 1 of 3	OAF
XRua-XR13_S13_peak_48118,XRua-XR14_S14_peak_73542,XRua-XR14_S14_peak_73543	chr3	142936234	142936649	+	2243.33	non-coding	NR_038455	exon 3 of 5	LOC100507389
XRua-XR14_S14_peak_50074,XRua-XR13_S13_peak_32737	chr19	6695521	6695786	+	2238	intron	NM_000064	intron 23 of 40	C3
XRua-XR14_S14_peak_52904,XRua-XR13_S13_peak_34533	chr19	35052139	35052638	+	2229	intron	NM_002151	intron 5 of 13	HPN
XRua-XR13_S13_peak_35367,XRua-XR14_S14_peak_54224	chr19	45605026	45605129	+	2228.5	Intergenic	NA	NA	NA
XRua-XR14_S14_peak_80632,XRua-XR13_S13_peak_52904	chr5	79027785	79028217	+	2228	intron	NM_013391	intron 12 of 15	DMGDH
XRua-XR13_S13_peak_67045,XRua-XR14_S14_peak_102091	chr9	133718053	133718351	+	2227	intron	NM_001134707	intron 7 of 20	SARDH
XRua-XR13_S13_peak_58398,XRua-XR14_S14_peak_88904	chr7	17345006	17345283	+	2226.5	3' UTR	NM_001621	exon 11 of 11	AHR
XRua-XR14_S14_peak_25080,XRua-XR13_S13_peak_16409	chr12	122761051	122761437	+	2222.5	intron	NM_003677	intron 2 of 7	DENR
XRua-XR14_S14_peak_18226,XRua-XR13_S13_peak_11920	chr11	75730595	75730958	+	2218.5	intron	NM_025098	intron 5 of 5	MOGAT2
XRua-XR13_S13_peak_59887,XRua-XR14_S14_peak_91272	chr7	75937296	75937807	+	2217.5	intron	NM_001367562	intron 2 of 16	POR
XRua-XR14_S14_peak_54001,XRua-XR13_S13_peak_35235	chr19	44862139	44862569	+	2213.5	intron	NM_001042724	intron 1 of 8	NECTIN2
XRua-XR13_S13_peak_66888,XRua-XR14_S14_peak_101817	chr9	130457848	130458208	+	2210.5	intron	NM_054012	intron 3 of 14	ASS1
XRua-XR13_S13_peak_62097,XRua-XR14_S14_peak_94597	chr8	11842607	11843292	+	2205.5	3' UTR	NM_001317237	exon 10 of 10	CTSB
XRua-XR14_S14_peak_87311,XRua-XR13_S13_peak_57359	chr6	144310239	144310666	+	2205	intron	NM_007124	intron 1 of 73	UTRN
XRua-XR13_S13_peak_25624,XRua-XR14_S14_peak_38993	chr16	72024657	72024945	+	2199	3' UTR	NM_001361	exon 9 of 9	DHODH
XRua-XR14_S14_peak_45999,XRua-XR13_S13_peak_30178	chr17	69134861	69135230	+	2198.5	intron	NM_080284	intron 4 of 38	ABCA6
XRua-XR13_S13_peak_43825,XRua-XR14_S14_peak_67278	chr22	26577441	26577892	+	2190.5	intron	NM_001362923	intron 1 of 7	TPST2
XRua-XR14_S14_peak_1317,XRua-XR13_S13_peak_898	chr1	16635137	16635454	+	2179	Intergenic	NA	NA	NA
XRua-XR13_S13_peak_3388,XRua-XR14_S14_peak_5142	chr1	70439699	70439974	+	2179	TTS	NM_153742	NA	CTH
XRua-XR14_S14_peak_15897,XRua-XR13_S13_peak_10389	chr11	22765480	22765803	+	2176	intron	NR_147085	intron 9 of 10	GAS2
XRua-XR13_S13_peak_49115,XRua-XR14_S14_peak_75027	chr3	196808109	196808838	+	2175.5	intron	NM_002577	intron 7 of 14	PAK2
XRua-XR14_S14_peak_69157,XRua-XR13_S13_peak_44984	chr22	46158092	46158396	+	2175	intron	NM_001001928	intron 2 of 7	PPARA
XRua-XR13_S13_peak_14095,XRua-XR14_S14_peak_21687	chr12	51007343	51007988	+	2173	intron	NR_033422	intron 3 of 17	SLC11A2
XRua-XR13_S13_peak_39912,XRua-XR14_S14_peak_61314	chr2	203300647	203301101	+	2171.5	3' UTR	NM_177538	exon 13 of 13	CYP20A1
XRua-XR13_S13_peak_15572,XRua-XR14_S14_peak_23819	chr12	111096704	111097029	+	2170	intron	NM_015267	intron 1 of 21	CUX2
XRua-XR13_S13_peak_49820,XRua-XR14_S14_peak_76108	chr4	39448997	39449318	+	2164.5	3' UTR	NM_175737	exon 5 of 5	KLB
XRua-XR13_S13_peak_49852,XRua-XR14_S14_peak_76150	chr4	39550357	39550618	+	2161	3' UTR	NM_001317897	exon 5 of 5	SMIM14
XRua-XR14_S14_peak_2886,XRua-XR13_S13_peak_1888,XRua-XR14_S14_peak_2887	chr1	32175436	32176030	+	2157	3' UTR	NM_012316	exon 14 of 14	KPNA6
XRua-XR13_S13_peak_6258,XRua-XR14_S14_peak_9585	chr1	231268557	231268956	+	2156	intron	NM_001316350	intron 8 of 14	GNPAT
XRua-XR13_S13_peak_63055,XRua-XR14_S14_peak_96053	chr8	63059013	63059377	+	2155.5	TTS	NM_000370	NA	TTPA
XRua-XR13_S13_peak_63504,XRua-XR14_S14_peak_96696	chr8	97726742	97727093	+	2149.5	3' UTR	NM_001363138	exon 11 of 11	MTDH
XRua-XR13_S13_peak_142,XRua-XR14_S14_peak_240	chr1	3629453	3629845	+	2149.5	3' UTR	NM_182752	exon 5 of 5	TPRG1L
XRua-XR13_S13_peak_26930,XRua-XR14_S14_peak_41076,XRua-XR14_S14_peak_41077	chr17	7581603	7582024	+	2143.67	TTS	NR_136403	NA	LOC100996842
XRua-XR14_S14_peak_87122,XRua-XR13_S13_peak_57205	chr6	136493054	136493337	+	2138	intron	NM_001198617	intron 1 of 15	MAP7
XRua-XR14_S14_peak_91267,XRua-XR13_S13_peak_59884	chr7	75932691	75933014	+	2134.5	intron	NM_001367562	intron 2 of 16	POR
XRua-XR13_S13_peak_65938,XRua-XR14_S14_peak_100494	chr9	109018718	109019113	+	2116	3' UTR	NM_032012	exon 18 of 18	TMEM245
XRua-XR14_S14_peak_94697,XRua-XR13_S13_peak_62175	chr8	17520324	17520712	+	2115	intron	NM_001370338	intron 2 of 12	SLC7A2
XRua-XR14_S14_peak_20939,XRua-XR13_S13_peak_13645	chr12	31972291	31972738	+	2104.5	intron	NM_018169	intron 3 of 5	RESF1
XRua-XR13_S13_peak_19022,XRua-XR14_S14_peak_28921	chr14	57470337	57470663	+	2103	3' UTR	NM_001283057	exon 6 of 6	CCDC198
XRua-XR14_S14_peak_90141,XRua-XR13_S13_peak_59141	chr7	66077353	66077699	+	2101	intron	NM_000048	intron 2 of 16	ASL
XRua-XR14_S14_peak_8895,XRua-XR13_S13_peak_5825,XRua-XR14_S14_peak_8896	chr1	207096882	207097461	+	2097.33	intron	NM_001017365	intron 5 of 6	C4BPB
XRua-XR13_S13_peak_32528,XRua-XR14_S14_peak_49745	chr19	4675760	4676237	+	2095.5	non-coding	NR_158699	exon 23 of 23	DPP9
XRua-XR14_S14_peak_91260,XRua-XR13_S13_peak_59878	chr7	75926498	75926831	+	2093.5	intron	NM_001367562	intron 2 of 16	POR
XRua-XR14_S14_peak_31729,XRua-XR13_S13_peak_20875	chr15	40417009	40417476	+	2092.5	intron	NM_001354601	intron 11 of 11	IVD
XRua-XR13_S13_peak_12107,XRua-XR14_S14_peak_18489	chr11	86036984	86037697	+	2084.5	intron	NM_001206947	intron 1 of 18	PICALM
XRua-XR14_S14_peak_33853,XRua-XR13_S13_peak_22327	chr15	72481399	72481686	+	2081	intron	NM_005744	intron 1 of 13	ARIH1
XRua-XR13_S13_peak_23977,XRua-XR14_S14_peak_36398	chr16	16189307	16189664	+	2076.5	intron	NR_147784	intron 12 of 28.2	ABCC6
XRua-XR14_S14_peak_72991,XRua-XR13_S13_peak_47697	chr3	128731678	128731985	+	2070.5	intron	NM_004637	intron 1 of 5	RAB7A
XRua-XR14_S14_peak_98577,XRua-XR13_S13_peak_64769	chr9	33832366	33832680	+	2064	intron	NM_017811	intron 1 of 4	UBE2R2
XRua-XR14_S14_peak_19121,XRua-XR13_S13_peak_12522	chr11	117091131	117091512	+	2059.5	intron	NM_001366687	intron 1 of 4	SIK3
XRua-XR13_S13_peak_258,XRua-XR14_S14_peak_406	chr1	8020481	8020870	+	2058	intron	NM_018948	intron 1 of 3	ERRFI1
XRua-XR14_S14_peak_18893,XRua-XR13_S13_peak_12347	chr11	111643923	111644324	+	2056.5	intron	NM_015191	intron 3 of 14	SIK2
XRua-XR13_S13_peak_27981,XRua-XR14_S14_peak_42797	chr17	32368476	32369069	+	2053	intron	NM_001032293	intron 9 of 10	ZNF207
XRua-XR14_S14_peak_2844,XRua-XR13_S13_peak_1861	chr1	32057788	32058266	+	2047.5	intron	NR_073499	intron 10 of 10	KHDRBS1
XRua-XR13_S13_peak_45795,XRua-XR14_S14_peak_70360,XRua-XR13_S13_peak_45796	chr3	37260407	37261114	+	2046.33	intron	NM_002078	intron 2 of 23	GOLGA4
XRua-XR13_S13_peak_62167,XRua-XR14_S14_peak_94689	chr8	17500613	17500836	+	2039	intron	NM_001008539	intron 1 of 11	SLC7A2
XRua-XR14_S14_peak_76306,XRua-XR13_S13_peak_49989	chr4	40155080	40155418	+	2032.5	3' UTR	NM_018177	exon 18 of 18	N4BP2
XRua-XR13_S13_peak_38281,XRua-XR14_S14_peak_58833	chr2	96284691	96285097	+	2031.5	intron	NM_014014	intron 30 of 44	SNRNP200
XRua-XR14_S14_peak_48695,XRua-XR13_S13_peak_31917	chr18	74252641	74252923	+	2030	3' UTR	NM_001914	exon 6 of 6	CYB5A
XRua-XR13_S13_peak_44259,XRua-XR14_S14_peak_67967	chr22	35777011	35777301	+	2026.5	intron	NM_001082577	intron 4 of 11.2	RBFOX2
XRua-XR13_S13_peak_254,XRua-XR14_S14_peak_402	chr1	8007498	8007834	+	2023	Intergenic	NA	NA	NA
XRua-XR14_S14_peak_90157,XRua-XR13_S13_peak_59157	chr7	66094138	66094489	+	2017	TTS	NM_001024944	NA	ASL
XRua-XR13_S13_peak_3149,XRua-XR14_S14_peak_4764	chr1	61133760	61134126	+	2013	intron	NM_001134673	intron 2 of 10	NFIA
XRua-XR14_S14_peak_24680,XRua-XR13_S13_peak_16139	chr12	120968276	120968553	+	2008.5	Intergenic	NA	NA	NA
XRua-XR14_S14_peak_16494,XRua-XR13_S13_peak_10810,XRua-XR14_S14_peak_16495	chr11	47625931	47626417	+	2007.67	intron	NM_014342	intron 10 of 12	MTCH2
XRua-XR14_S14_peak_23969,XRua-XR13_S13_peak_15679	chr12	111586136	111586846	+	2007.5	intron	NM_001310121	intron 1 of 25	ATXN2
XRua-XR13_S13_peak_11035,XRua-XR14_S14_peak_16826	chr11	61522231	61522528	+	1995.5	3' UTR	NM_001370210	exon 6 of 6	SYT7
XRua-XR13_S13_peak_22058,XRua-XR14_S14_peak_33431	chr15	65150055	65150371	+	1990	non-coding	NR_133680	exon 14 of 14	CLPX
XRua-XR14_S14_peak_43343,XRua-XR13_S13_peak_28365	chr17	39707691	39708145	+	1989	intron	NR_110535	intron 2 of 26	ERBB2
XRua-XR14_S14_peak_47669,XRua-XR13_S13_peak_31222	chr18	13505504	13505734	+	1987.5	intron	NM_181482	intron 4 of 5	LDLRAD4
XRua-XR13_S13_peak_56315,XRua-XR14_S14_peak_85865	chr6	63528870	63529065	+	1985	Intergenic	NA	NA	NA
XRua-XR13_S13_peak_50246,XRua-XR14_S14_peak_76656	chr4	56459900	56460167	+	1982	3' UTR	NM_001079524	exon 9 of 9	PAICS
XRua-XR13_S13_peak_65837,XRua-XR14_S14_peak_100346	chr9	101380790	101381082	+	1982	intron	NM_001701	intron 1 of 3	BAAT
XRua-XR14_S14_peak_70040,XRua-XR13_S13_peak_45550	chr3	23273218	23273592	+	1979	intron	NM_001370225	intron 3 of 5	UBE2E2
XRua-XR13_S13_peak_42976,XRua-XR14_S14_peak_65858	chr21	34519333	34519791	+	1976.5	intron	NM_004414	intron 3 of 3	RCAN1
XRua-XR14_S14_peak_64357,XRua-XR13_S13_peak_42025	chr20	44490791	44491133	+	1974	3' UTR	NM_024331	exon 6 of 6	TTPAL
XRua-XR14_S14_peak_100768,XRua-XR13_S13_peak_66157	chr9	113294735	113294851	+	1973.5	Intergenic	NA	NA	NA
XRua-XR14_S14_peak_82881,XRua-XR13_S13_peak_54486	chr5	172916598	172916909	+	1968.5	intron	NM_001031711	intron 5 of 9	ERGIC1
XRua-XR13_S13_peak_37334,XRua-XR14_S14_peak_57387	chr2	46329547	46329846	+	1964.5	intron	NM_001430	intron 1 of 15	EPAS1
XRua-XR13_S13_peak_29834,XRua-XR14_S14_peak_45530	chr17	64128006	64128335	+	1962	intron	NM_001433	intron 1 of 21	ERN1
XRua-XR13_S13_peak_56251,XRua-XR14_S14_peak_85763	chr6	54062933	54063234	+	1952	intron	NM_001281746	intron 1 of 11	MLIP
XRua-XR13_S13_peak_13725,XRua-XR14_S14_peak_21054	chr12	32744403	32744769	+	1950.5	3' UTR	NM_012062	exon 20 of 20	DNM1L
XRua-XR13_S13_peak_31836,XRua-XR14_S14_peak_48549	chr18	61873329	61873684	+	1950.5	intron	NM_173557	intron 1 of 1	RNF152
XRua-XR13_S13_peak_4671,XRua-XR14_S14_peak_7153	chr1	155316011	155316299	+	1950	TTS	NR_145425	NA	RUSC1-AS1
XRua-XR14_S14_peak_3196,XRua-XR13_S13_peak_2084	chr1	35602121	35602822	+	1947.5	3' UTR	NM_001199780	exon 5 of 5	PSMB2
XRua-XR14_S14_peak_10651,XRua-XR13_S13_peak_6964	chr10	12239645	12239904	+	1947.5	intron	NM_006023	intron 10 of 12	CDC123
XRua-XR14_S14_peak_73470,XRua-XR13_S13_peak_48063	chr3	142045134	142045340	+	1945	intron	NM_001178139	intron 3 of 12	TFDP2
XRua-XR14_S14_peak_27824,XRua-XR13_S13_peak_18177	chr14	22917544	22917755	+	1943	5' UTR	NM_001352762	exon 2 of 13	RBM23
XRua-XR14_S14_peak_42047,XRua-XR13_S13_peak_27521	chr17	19676324	19676626	+	1941	3' UTR	NM_001031806	exon 11 of 11	ALDH3A2
XRua-XR14_S14_peak_19013,XRua-XR13_S13_peak_12441	chr11	114199801	114200208	+	1940.5	intron	NM_006006	intron 4 of 6	ZBTB16
XRua-XR13_S13_peak_39651,XRua-XR14_S14_peak_60940	chr2	200639790	200640084	+	1935	intron	NM_001159	intron 23 of 34	AOX1
XRua-XR14_S14_peak_49283,XRua-XR13_S13_peak_32246	chr19	2935222	2935530	+	1933.5	intron	NM_021217	intron 3 of 3	ZNF77
XRua-XR13_S13_peak_17062,XRua-XR14_S14_peak_26140	chr13	32420681	32421002	+	1931	intron	NR_148475	intron 1 of 8	N4BP2L1
XRua-XR14_S14_peak_49591,XRua-XR13_S13_peak_32449	chr19	4170465	4170891	+	1928.5	intron	NM_032607	intron 7 of 9	CREB3L3
XRua-XR13_S13_peak_16262,XRua-XR14_S14_peak_24874	chr12	121847404	121847884	+	1926.5	intron	NM_002150	intron 9 of 13	HPD
XRua-XR13_S13_peak_64731,XRua-XR14_S14_peak_98520	chr9	33315687	33316003	+	1919	intron	NM_002504	intron 7 of 23	NFX1
XRua-XR13_S13_peak_8312,XRua-XR14_S14_peak_12763	chr10	74019822	74020133	+	1918.5	intron	NM_014000	intron 1 of 21	VCL
XRua-XR14_S14_peak_61020,XRua-XR13_S13_peak_39708	chr2	201150006	201150439	+	1916	intron	NR_147243	intron 8 of 10	CFLAR
XRua-XR14_S14_peak_80647,XRua-XR13_S13_peak_52923	chr5	79120897	79121307	+	1907	intron	NM_001713	intron 4 of 7	BHMT
XRua-XR14_S14_peak_59056,XRua-XR13_S13_peak_38406	chr2	101137029	101137423	+	1906	intron	NM_001102426	intron 1 of 19	TBC1D8
XRua-XR13_S13_peak_62209,XRua-XR14_S14_peak_94743	chr8	17863533	17863804	+	1904.5	TTS	NM_004467	NA	FGL1
XRua-XR13_S13_peak_14537,XRua-XR14_S14_peak_22339	chr12	57352528	57352818	+	1900.5	intron	NM_001351217	intron 1 of 21	R3HDM2
XRua-XR13_S13_peak_52864,XRua-XR14_S14_peak_80581	chr5	77738619	77738890	+	1879	intron	NM_004607	intron 1 of 3	TBCA
XRua-XR14_S14_peak_9777,XRua-XR13_S13_peak_6411	chr1	235895695	235896001	+	1876.5	Intergenic	NA	NA	NA
XRua-XR13_S13_peak_32163,XRua-XR14_S14_peak_49137	chr19	2133477	2133827	+	1874	intron	NM_003938	intron 4 of 29	AP3D1
XRua-XR14_S14_peak_104552,XRua-XR13_S13_peak_68447	chrX	73847282	73847552	+	1870	non-coding	NR_001564	exon 1 of 6	XIST
XRua-XR13_S13_peak_46248,XRua-XR14_S14_peak_70984	chr3	48749527	48749827	+	1867.5	3' UTR	NM_004157	exon 11 of 11	PRKAR2A
XRua-XR14_S14_peak_84955,XRua-XR13_S13_peak_55696	chr6	35588002	35588259	+	1863	intron	NM_001145777	intron 6 of 6	FKBP5
XRua-XR13_S13_peak_46173,XRua-XR14_S14_peak_70864	chr3	47915159	47915441	+	1861	intron	NM_002375	intron 7 of 18	MAP4
XRua-XR14_S14_peak_98944,XRua-XR13_S13_peak_64973	chr9	37132806	37133109	+	1857	intron	NM_001289120	intron 2 of 8	ZCCHC7
XRua-XR14_S14_peak_85525,XRua-XR13_S13_peak_56094	chr6	43022834	43022977	+	1854.5	intron	NR_138081	intron 1 of 6	RRP36
XRua-XR14_S14_peak_102300,XRua-XR13_S13_peak_67171	chr9	137343701	137344217	+	1853.5	intron	NM_017820	intron 17 of 21	EXD3
XRua-XR13_S13_peak_30322,XRua-XR14_S14_peak_46265,XRua-XR14_S14_peak_46266	chr17	75319405	75319749	+	1853.33	3' UTR	NM_203506	exon 5 of 5	GRB2
XRua-XR14_S14_peak_67100,XRua-XR13_S13_peak_43714	chr22	24515645	24516015	+	1842	intron	NM_016327	intron 6 of 9	UPB1
XRua-XR13_S13_peak_23125,XRua-XR14_S14_peak_35028	chr15	101420867	101421271	+	1838	intron	NM_138325	intron 6 of 13	PCSK6
XRua-XR13_S13_peak_247,XRua-XR14_S14_peak_395	chr1	8000022	8000300	+	1837	Intergenic	NA	NA	NA
XRua-XR14_S14_peak_23315,XRua-XR13_S13_peak_15222	chr12	101739457	101740003	+	1835.5	promoter-TSS	NM_001177949	NA	SYCP3
XRua-XR14_S14_peak_16704,XRua-XR13_S13_peak_10955	chr11	57783358	57783672	+	1832.5	intron	NM_001085467	intron 1 of 16	CTNND1
XRua-XR13_S13_peak_18376,XRua-XR14_S14_peak_28114	chr14	32115639	32116574	+	1830.5	intron	NM_001173	intron 2 of 6	ARHGAP5
XRua-XR14_S14_peak_34196,XRua-XR13_S13_peak_22566	chr15	78011471	78012046	+	1830	intron	NM_144572	intron 9 of 12	TBC1D2B
XRua-XR13_S13_peak_1012,XRua-XR14_S14_peak_1508	chr1	20651870	20652172	+	1828.5	TTS	NM_032409	NA	PINK1
XRua-XR13_S13_peak_18118,XRua-XR14_S14_peak_27727	chr14	21256595	21257012	+	1815	intron	NM_001077442	intron 1 of 7	HNRNPC
XRua-XR13_S13_peak_5866,XRua-XR14_S14_peak_8954	chr1	211298853	211299032	+	1808	intron	NM_018254	intron 8 of 10	RCOR3
XRua-XR14_S14_peak_45383,XRua-XR13_S13_peak_29719	chr17	62451455	62452003	+	1806	Intergenic	NA	NA	NA
XRua-XR14_S14_peak_75926,XRua-XR13_S13_peak_49692	chr4	26890518	26890864	+	1805	intron	NM_001169118	intron 1 of 12	STIM2
XRua-XR14_S14_peak_96946,XRua-XR13_S13_peak_63661	chr8	104383577	104383948	+	1804	intron	NM_001385	intron 8 of 9	DPYS
XRua-XR14_S14_peak_68817,XRua-XR13_S13_peak_44780	chr22	41874592	41874937	+	1798.5	intron	NR_103834	intron 5 of 21	SREBF2
XRua-XR13_S13_peak_25625,XRua-XR14_S14_peak_38994,XRua-XR14_S14_peak_38995	chr16	72026390	72027254	+	1796	3' UTR	NM_001361	exon 9 of 9	DHODH
XRua-XR14_S14_peak_39000,XRua-XR13_S13_peak_25629	chr16	72036954	72037308	+	1786.5	Intergenic	NA	NA	NA
XRua-XR14_S14_peak_23529,XRua-XR13_S13_peak_15362	chr12	108784952	108785447	+	1783.5	3' UTR	NM_018984	exon 15 of 15	SSH1
XRua-XR14_S14_peak_36643,XRua-XR13_S13_peak_24134,XRua-XR14_S14_peak_36644	chr16	21443442	21444421	+	1783.33	Intergenic	NA	NA	NA
XRua-XR14_S14_peak_90642,XRua-XR13_S13_peak_59499,XRua-XR13_S13_peak_59500	chr7	72996671	72997416	+	1782.67	TTS	NR_040582	NA	STAG3L3
XRua-XR14_S14_peak_95537,XRua-XR13_S13_peak_62728	chr8	38971627	38971928	+	1781	3' UTR	NM_021623	exon 12 of 12	PLEKHA2
XRua-XR14_S14_peak_96997,XRua-XR13_S13_peak_63699	chr8	109337650	109338025	+	1780.5	intron	NM_001193557	intron 2 of 4	ENY2
XRua-XR14_S14_peak_68417,XRua-XR13_S13_peak_44520	chr22	40209679	40210244	+	1773.5	intron	NM_015088	intron 1 of 20	TNRC6B
XRua-XR13_S13_peak_35482,XRua-XR14_S14_peak_54394	chr19	46880193	46880454	+	1767.5	intron	NM_004491	intron 1 of 6	ARHGAP35
XRua-XR14_S14_peak_13321,XRua-XR13_S13_peak_8694	chr10	91850412	91850796	+	1763.5	intron	NM_025235	intron 20 of 26	TNKS2
XRua-XR14_S14_peak_64342,XRua-XR13_S13_peak_42012	chr20	44419910	44420338	+	1762.5	intron	NM_001287183	intron 8 of 10	HNF4A
XRua-XR14_S14_peak_85412,XRua-XR13_S13_peak_56006	chr6	42597579	42597949	+	1761	intron	NM_015255	intron 4 of 46	UBR2
XRua-XR14_S14_peak_90159,XRua-XR13_S13_peak_59159,XRua-XR14_S14_peak_90160	chr7	66095763	66096438	+	1760.33	Intergenic	NA	NA	NA
XRua-XR13_S13_peak_55575,XRua-XR14_S14_peak_84778	chr6	34286088	34286415	+	1757.5	TTS	NM_001202470	NA	RPS10-NUDT3
XRua-XR14_S14_peak_17437,XRua-XR13_S13_peak_11390	chr11	66661723	66662015	+	1756.5	intron	NM_001198844	intron 2 of 2	RBM4
XRua-XR14_S14_peak_21826,XRua-XR13_S13_peak_14188	chr12	53038485	53038928	+	1754.5	intron	NM_001330654	intron 11 of 13	EIF4B
XRua-XR13_S13_peak_65582,XRua-XR14_S14_peak_100021	chr9	94636643	94637015	+	1754	intron	NM_000507	intron 1 of 6	FBP1
XRua-XR13_S13_peak_2393,XRua-XR14_S14_peak_3648	chr1	40225363	40225686	+	1753	intron	NM_012421	intron 6 of 7	RLF
XRua-XR14_S14_peak_45086,XRua-XR13_S13_peak_29515	chr17	59842865	59843145	+	1752.5	TTS	NM_001329399	NA	VMP1
XRua-XR13_S13_peak_54925,XRua-XR14_S14_peak_83667	chr6	6160004	6160295	+	1748	intron	NM_000129	intron 13 of 14	F13A1
XRua-XR13_S13_peak_29054,XRua-XR14_S14_peak_44378	chr17	47619323	47619651	+	1747.5	intron	NM_001330257	intron 22 of 23	NPEPPS
XRua-XR13_S13_peak_4341,XRua-XR14_S14_peak_6578	chr1	150569799	150570101	+	1747	intron	NR_104133	intron 2 of 3	ADAMTSL4-AS1
XRua-XR14_S14_peak_843,XRua-XR13_S13_peak_593	chr1	10461933	10462261	+	1746.5	3' UTR	NM_213566	exon 5 of 5	DFFA
XRua-XR14_S14_peak_51169,XRua-XR13_S13_peak_33462	chr19	11732201	11732646	+	1746.5	intron	NM_001080493	intron 1 of 3	ZNF823
XRua-XR13_S13_peak_7345,XRua-XR14_S14_peak_11274	chr10	27110942	27111548	+	1744	3' UTR	NM_014263	exon 19 of 19	YME1L1
XRua-XR14_S14_peak_57279,XRua-XR13_S13_peak_37245	chr2	43848741	43849046	+	1736.5	intron	NM_001357321	intron 3 of 12	ABCG8
XRua-XR14_S14_peak_78919,XRua-XR13_S13_peak_51752	chr4	185770916	185771229	+	1736	intron	NM_001145672	intron 1 of 20	SORBS2
XRua-XR13_S13_peak_20225,XRua-XR14_S14_peak_30664	chr14	99529445	99529820	+	1736	intron	NM_001144995	intron 2 of 5	CCDC85C
XRua-XR13_S13_peak_62215,XRua-XR14_S14_peak_94749	chr8	17875482	17875817	+	1731	intron	NM_201552	intron 4 of 8	FGL1
XRua-XR13_S13_peak_59475,XRua-XR14_S14_peak_90607	chr7	72901896	72902135	+	1730	intron	NM_001367610	intron 5 of 15	POM121
XRua-XR13_S13_peak_69123,XRua-XR14_S14_peak_105738	chrX	149480530	149480844	+	1729.5	3' UTR	NM_000202	exon 9 of 9	IDS
XRua-XR13_S13_peak_60578,XRua-XR14_S14_peak_92247	chr7	101131339	101131791	+	1728.5	intron	NM_000602	intron 3 of 8	SERPINE1
XRua-XR13_S13_peak_18465,XRua-XR14_S14_peak_28272	chr14	34950687	34951063	+	1728.5	intron	NR_151701	intron 2 of 4	SRP54-AS1
XRua-XR13_S13_peak_6421,XRua-XR14_S14_peak_9798	chr1	235967532	235967842	+	1727.5	Intergenic	NA	NA	NA
XRua-XR14_S14_peak_100552,XRua-XR13_S13_peak_65982	chr9	109946378	109946715	+	1725.5	3' UTR	NM_001037293	exon 7 of 7	PALM2AKAP2
XRua-XR14_S14_peak_53454,XRua-XR13_S13_peak_34856	chr19	38908211	38908567	+	1725	TTS	NM_001243212	NA	CCER2
XRua-XR14_S14_peak_7062,XRua-XR13_S13_peak_4623	chr1	154464630	154464941	+	1723	intron	NM_000565	intron 9 of 9	IL6R
XRua-XR13_S13_peak_16386,XRua-XR14_S14_peak_25042	chr12	122514262	122514600	+	1723	intron	NM_023012	intron 6 of 9	RSRC2
XRua-XR13_S13_peak_65573,XRua-XR14_S14_peak_100008	chr9	94612546	94612822	+	1722.5	intron	NM_000507	intron 3 of 6	FBP1
XRua-XR14_S14_peak_53959,XRua-XR13_S13_peak_35211	chr19	44739566	44740090	+	1715.5	Intergenic	NA	NA	NA
XRua-XR14_S14_peak_69192,XRua-XR13_S13_peak_45015	chr22	46270507	46270993	+	1715	intron	NM_017931	intron 2 of 13	TTC38
XRua-XR14_S14_peak_93065,XRua-XR13_S13_peak_61130,XRua-XR13_S13_peak_61131	chr7	128504434	128505241	+	1713.67	Intergenic	NA	NA	NA
XRua-XR14_S14_peak_52205,XRua-XR13_S13_peak_34095	chr19	18364263	18364560	+	1712.5	non-coding	NR_138029	exon 6 of 6	PGPEP1
XRua-XR13_S13_peak_28840,XRua-XR14_S14_peak_44093	chr17	45100239	45101118	+	1712	intron	NM_021079	intron 8 of 11	NMT1
XRua-XR13_S13_peak_60525,XRua-XR14_S14_peak_92171	chr7	100621250	100621583	+	1707.5	intron	NM_003227	intron 17 of 17	TFR2
XRua-XR14_S14_peak_50062,XRua-XR13_S13_peak_32722	chr19	6671420	6671834	+	1706.5	Intergenic	NA	NA	NA
XRua-XR13_S13_peak_43090,XRua-XR14_S14_peak_66049	chr21	38835901	38836001	+	1703.5	Intergenic	NA	NA	NA
XRua-XR13_S13_peak_63629,XRua-XR14_S14_peak_96879	chr8	102396760	102396944	+	1701	intron	NM_001282873	intron 1 of 58	UBR5
XRua-XR13_S13_peak_10506,XRua-XR14_S14_peak_16040	chr11	33311693	33311949	+	1699	intron	NM_001278162	intron 2 of 15	HIPK3
XRua-XR13_S13_peak_2293,XRua-XR14_S14_peak_3513	chr1	39118990	39119388	+	1698.5	intron	NM_012090	intron 1 of 92	MACF1
XRua-XR13_S13_peak_23111,XRua-XR14_S14_peak_35013	chr15	101340937	101341587	+	1695.5	intron	NM_002570	intron 13 of 21	PCSK6
XRua-XR14_S14_peak_7780,XRua-XR13_S13_peak_5075	chr1	169480286	169480538	+	1694.5	intron	NM_006996	intron 1 of 5	SLC19A2
XRua-XR14_S14_peak_37191,XRua-XR13_S13_peak_24520	chr16	29424107	29424324	+	1691	Intergenic	NA	NA	NA
XRua-XR14_S14_peak_37947,XRua-XR13_S13_peak_24963	chr16	57789829	57790176	+	1690	intron	NM_001318715	intron 2 of 19	KIFC3
XRua-XR14_S14_peak_96119,XRua-XR13_S13_peak_63107	chr8	66391941	66392160	+	1687	Intergenic	NA	NA	NA
XRua-XR14_S14_peak_48326,XRua-XR13_S13_peak_31671	chr18	49586961	49587902	+	1686.5	intron	NM_006033	intron 9 of 9	LIPG
XRua-XR14_S14_peak_10319,XRua-XR13_S13_peak_6761	chr10	5100004	5100427	+	1685.5	intron	NM_003739	intron 5 of 8	AKR1C3
XRua-XR13_S13_peak_17081,XRua-XR14_S14_peak_26163	chr13	32532573	32533049	+	1685	intron	NM_001278432	intron 2 of 9	N4BP2L2
XRua-XR13_S13_peak_11233,XRua-XR14_S14_peak_17123	chr11	64308259	64309011	+	1685	intron	NM_001282451	intron 2 of 6	ESRRA
XRua-XR14_S14_peak_3878,XRua-XR13_S13_peak_2540	chr1	43926315	43926723	+	1683.5	intron	NM_001350619	intron 12 of 12	ST3GAL3
XRua-XR13_S13_peak_45091,XRua-XR14_S14_peak_69326	chr22	50204122	50204658	+	1682.5	intron	NM_031454	intron 1 of 8	SELENOO
XRua-XR13_S13_peak_14459,XRua-XR14_S14_peak_22241	chr12	56665221	56665556	+	1682	intron	NM_001282605	intron 4 of 5	PTGES3
XRua-XR13_S13_peak_32792,XRua-XR14_S14_peak_50139	chr19	7147985	7148229	+	1681	intron	NM_001079817	intron 10 of 20	INSR
XRua-XR13_S13_peak_34545,XRua-XR14_S14_peak_52923	chr19	35252967	35253361	+	1679.5	intron	NM_001260490	intron 2 of 6	LSR
XRua-XR14_S14_peak_40466,XRua-XR13_S13_peak_26543	chr17	2678094	2678651	+	1678.5	intron	NM_000430	intron 9 of 10	PAFAH1B1
XRua-XR13_S13_peak_35201,XRua-XR14_S14_peak_53950	chr19	44716370	44716915	+	1677	Intergenic	NA	NA	NA
XRua-XR14_S14_peak_74574,XRua-XR13_S13_peak_48800	chr3	186977906	186978239	+	1676	intron	NM_173216	intron 2 of 7	ST6GAL1
XRua-XR13_S13_peak_67134,XRua-XR14_S14_peak_102220	chr9	136680201	136680594	+	1670	intron	NM_006412	intron 1 of 5	AGPAT2
XRua-XR13_S13_peak_41949,XRua-XR14_S14_peak_64269,XRua-XR13_S13_peak_41950	chr20	43562175	43562721	+	1669.33	intron	NM_170693	intron 1 of 12	SGK2
XRua-XR14_S14_peak_68820,XRua-XR13_S13_peak_44781	chr22	41886685	41887226	+	1668	intron	NR_103834	intron 12 of 21	SREBF2
XRua-XR14_S14_peak_59356,XRua-XR13_S13_peak_38617	chr2	113131974	113132445	+	1662.5	intron	NM_001318914	intron 6 of 6	IL1RN
XRua-XR14_S14_peak_78836,XRua-XR13_S13_peak_51690	chr4	184786693	184787026	+	1662.5	intron	NM_001995	intron 3 of 20	ACSL1
XRua-XR13_S13_peak_253,XRua-XR14_S14_peak_401	chr1	8007002	8007341	+	1662	Intergenic	NA	NA	NA
XRua-XR14_S14_peak_50419,XRua-XR13_S13_peak_33014	chr19	8369495	8370389	+	1662	intron	NM_139314	intron 4 of 6	ANGPTL4
XRua-XR14_S14_peak_31069,XRua-XR13_S13_peak_20486,XRua-XR14_S14_peak_31070	chr14	103682062	103682940	+	1653	intron	NM_182923	intron 13 of 14	KLC1
XRua-XR13_S13_peak_43883,XRua-XR14_S14_peak_67378	chr22	28793645	28793956	+	1652	TTS	NM_001079539	NA	XBP1
XRua-XR14_S14_peak_79147,XRua-XR13_S13_peak_51884	chr5	14288370	14288805	+	1651	intron	NM_007118	intron 4 of 56	TRIO
XRua-XR13_S13_peak_66152,XRua-XR14_S14_peak_100764	chr9	113264095	113264336	+	1650	3' UTR	NM_001859	exon 5 of 5	SLC31A1
XRua-XR14_S14_peak_28186,XRua-XR13_S13_peak_18408	chr14	34581964	34582174	+	1650	intron	NM_001366519	intron 8 of 12	SNX6
XRua-XR13_S13_peak_10815,XRua-XR14_S14_peak_16500	chr11	47633574	47633828	+	1649	intron	NM_014342	intron 5 of 12	MTCH2
XRua-XR13_S13_peak_14484,XRua-XR14_S14_peak_22275	chr12	56772450	56772844	+	1647.5	intron	NM_003725	intron 1 of 4	HSD17B6
XRua-XR13_S13_peak_39704,XRua-XR14_S14_peak_61015,XRua-XR13_S13_peak_39705	chr2	201143257	201143879	+	1646.67	intron	NR_040030	intron 6 of 6	CFLAR-AS1
XRua-XR14_S14_peak_42973,XRua-XR13_S13_peak_28113	chr17	36956489	36956989	+	1645.5	intron	NM_012138	intron 4 of 11.2	AATF
XRua-XR13_S13_peak_31220,XRua-XR14_S14_peak_47663	chr18	13479284	13479657	+	1645	intron	NM_181482	intron 4 of 5	LDLRAD4
XRua-XR13_S13_peak_47662,XRua-XR14_S14_peak_72933	chr3	126458232	126458563	+	1644.5	TTS	NM_001040653	NA	ZXDC
XRua-XR13_S13_peak_35622,XRua-XR14_S14_peak_54617,XRua-XR13_S13_peak_35623	chr19	47872757	47873953	+	1643.33	intron	NM_003167	intron 5 of 5	SULT2A1
XRua-XR14_S14_peak_53704,XRua-XR13_S13_peak_35042	chr19	40997791	40998125	+	1640.5	intron	NM_000767	intron 1 of 8	CYP2B6
XRua-XR13_S13_peak_55051,XRua-XR14_S14_peak_83856	chr6	11225538	11225851	+	1638	intron	NM_001142393	intron 2 of 7	NEDD9
XRua-XR14_S14_peak_34527,XRua-XR13_S13_peak_22796	chr15	85586649	85586940	+	1637	intron	NM_007200	intron 8 of 36	AKAP13
XRua-XR14_S14_peak_102985,XRua-XR13_S13_peak_67598	chrX	16760917	16761257	+	1637	non-coding	NR_033181	exon 9 of 9	SYAP1
XRua-XR14_S14_peak_95279,XRua-XR13_S13_peak_62569	chr8	30470039	30470411	+	1635.5	intron	NM_001008710	intron 1 of 8	RBPMS
XRua-XR14_S14_peak_7220,XRua-XR13_S13_peak_4722	chr1	155538482	155538755	+	1635.5	intron	NM_018489	intron 1 of 27	ASH1L
XRua-XR14_S14_peak_30033,XRua-XR13_S13_peak_19810	chr14	76786091	76786487	+	1634.5	non-coding	NR_104183	exon 1 of 3	VASH1-AS1
XRua-XR14_S14_peak_96261,XRua-XR13_S13_peak_63212	chr8	70129590	70129995	+	1632.5	intron	NM_001321711	intron 15 of 21	NCOA2
XRua-XR13_S13_peak_31676,XRua-XR14_S14_peak_48332	chr18	49651510	49652192	+	1632	Intergenic	NA	NA	NA
XRua-XR14_S14_peak_88062,XRua-XR13_S13_peak_57903	chr6	163535623	163535949	+	1632	intron	NM_206853	intron 4 of 6	QKI
XRua-XR14_S14_peak_38209,XRua-XR13_S13_peak_25114	chr16	67578958	67579288	+	1630.5	intron	NM_001191022	intron 2 of 9	CTCF
XRua-XR13_S13_peak_26390,XRua-XR14_S14_peak_40249,XRua-XR13_S13_peak_26391	chr17	1745662	1746314	+	1626	intron	NM_001165920	intron 5 of 9	SERPINF2
XRua-XR13_S13_peak_34535,XRua-XR14_S14_peak_52906	chr19	35054075	35054454	+	1625.5	intron	NM_002151	intron 5 of 13	HPN
XRua-XR14_S14_peak_16908,XRua-XR13_S13_peak_11085	chr11	62588256	62588408	+	1620.5	intron	NM_022830	intron 2 of 8	TUT1
XRua-XR14_S14_peak_3030,XRua-XR13_S13_peak_1981	chr1	32785522	32785894	+	1619.5	intron	NM_003680	intron 8 of 12	YARS1
XRua-XR13_S13_peak_10328,XRua-XR14_S14_peak_15810	chr11	18406389	18406988	+	1618.5	intron	NM_001135239	intron 6 of 6	LDHA
XRua-XR13_S13_peak_48355,XRua-XR14_S14_peak_73916	chr3	170091994	170092333	+	1615	3' UTR	NM_001308116	exon 15 of 15	PHC3
XRua-XR14_S14_peak_53463,XRua-XR13_S13_peak_34864	chr19	38943131	38943915	+	1613.5	intron	NR_104026	intron 5 of 5	FBXO17
XRua-XR13_S13_peak_4139,XRua-XR14_S14_peak_6219	chr1	120812593	120812737	+	1612.5	intron	NM_001351372	intron 6 of 29	NBPF26
XRua-XR13_S13_peak_62442,XRua-XR14_S14_peak_95074	chr8	26812690	26812978	+	1610	intron	NM_001322504	intron 1 of 1	ADRA1A
XRua-XR14_S14_peak_15900,XRua-XR13_S13_peak_10391	chr11	22779408	22779744	+	1606	intron	NR_147085	intron 10 of 10	GAS2
XRua-XR13_S13_peak_59574,XRua-XR14_S14_peak_90734	chr7	73610800	73611157	+	1603.5	intron	NM_032951	intron 2 of 16	MLXIPL
XRua-XR13_S13_peak_44248,XRua-XR14_S14_peak_67947	chr22	35339778	35339936	+	1602.5	intron	NR_156428	intron 11 of 13	TOM1
XRua-XR14_S14_peak_7057,XRua-XR13_S13_peak_4620	chr1	154457072	154457381	+	1602	intron	NM_000565	intron 9 of 9	IL6R
XRua-XR13_S13_peak_56737,XRua-XR14_S14_peak_86488	chr6	106769697	106769981	+	1601.5	intron	NR_147986	intron 1 of 3	LINC02532
XRua-XR13_S13_peak_32724,XRua-XR14_S14_peak_50063	chr19	6673205	6673600	+	1594.5	Intergenic	NA	NA	NA
XRua-XR13_S13_peak_19920,XRua-XR14_S14_peak_30236	chr14	88102306	88102676	+	1594.5	Intergenic	NA	NA	NA
XRua-XR13_S13_peak_4632,XRua-XR14_S14_peak_7078	chr1	154600141	154600819	+	1593	intron	NM_001111	intron 2 of 14	ADAR
XRua-XR14_S14_peak_28761,XRua-XR13_S13_peak_18924	chr14	52776593	52776880	+	1590.5	3' UTR	NM_198066	exon 6 of 6	GNPNAT1
XRua-XR13_S13_peak_38278,XRua-XR14_S14_peak_58826	chr2	96272460	96272858	+	1588	3' UTR	NM_004804	exon 7 of 7	CIAO1
XRua-XR13_S13_peak_41996,XRua-XR14_S14_peak_64323	chr20	44371261	44371514	+	1587	intron	NM_175914	intron 1 of 9	HNF4A
XRua-XR14_S14_peak_49388,XRua-XR13_S13_peak_32297	chr19	3391400	3391778	+	1586.5	intron	NM_001245002	intron 2 of 10	NFIC
XRua-XR14_S14_peak_30618,XRua-XR13_S13_peak_20170	chr14	95242377	95242841	+	1586	intron	NM_024734	intron 1 of 12	CLMN
XRua-XR14_S14_peak_71544,XRua-XR13_S13_peak_46634	chr3	52741843	52742139	+	1585	intron	NM_003157	intron 12 of 15	NEK4
XRua-XR13_S13_peak_4619,XRua-XR14_S14_peak_7056	chr1	154455400	154456064	+	1585	intron	NM_000565	intron 9 of 9	IL6R
XRua-XR14_S14_peak_40418,XRua-XR13_S13_peak_26511	chr17	2541255	2541403	+	1583	Intergenic	NA	NA	NA
XRua-XR13_S13_peak_37272,XRua-XR14_S14_peak_57308	chr2	44219724	44219967	+	1582.5	intron	NM_177968	intron 5 of 5	PPM1B
XRua-XR13_S13_peak_45001,XRua-XR14_S14_peak_69182	chr22	46221627	46222184	+	1580	intron	NM_001001928	intron 6 of 7	PPARA
XRua-XR14_S14_peak_78387,XRua-XR13_S13_peak_51454	chr4	158709178	158709545	+	1579.5	TTS	NM_001281738	NA	ETFDH
XRua-XR13_S13_peak_46685,XRua-XR14_S14_peak_71620	chr3	53816811	53817227	+	1576	3' UTR	NM_018397	exon 9 of 9	CHDH
XRua-XR14_S14_peak_82484,XRua-XR13_S13_peak_54232	chr5	154764457	154764886	+	1576	intron	NM_001367719	intron 1 of 18	LARP1
XRua-XR14_S14_peak_72779,XRua-XR13_S13_peak_47535	chr3	123108364	123108898	+	1575.5	intron	NM_006810	intron 6 of 16	PDIA5
XRua-XR13_S13_peak_37865,XRua-XR14_S14_peak_58168	chr2	69323541	69324023	+	1573	3' UTR	NM_001244710	exon 20 of 20	GFPT1
XRua-XR13_S13_peak_34530,XRua-XR14_S14_peak_52901	chr19	35047773	35048085	+	1573	intron	NM_002151	intron 3 of 13	HPN
XRua-XR13_S13_peak_45488,XRua-XR14_S14_peak_69947	chr3	16228433	16228741	+	1570.5	3' UTR	NM_054110	exon 10 of 10	GALNT15
XRua-XR14_S14_peak_45883,XRua-XR13_S13_peak_30083	chr17	67889478	67889881	+	1568	intron	NM_004459	intron 6 of 29	BPTF
XRua-XR14_S14_peak_40942,XRua-XR13_S13_peak_26850	chr17	6774725	6775062	+	1562	non-coding	NR_046398	exon 5 of 5	XAF1
XRua-XR14_S14_peak_49391,XRua-XR13_S13_peak_32300	chr19	3393436	3393836	+	1559.5	intron	NM_001245002	intron 2 of 10	NFIC
XRua-XR14_S14_peak_15273,XRua-XR13_S13_peak_9932	chr11	3873084	3873394	+	1558.5	intron	NM_001277962	intron 1 of 12	STIM1
XRua-XR14_S14_peak_27627,XRua-XR13_S13_peak_18052	chr13	113338473	113339124	+	1558.5	intron	NM_024719	intron 5 of 7	GRTP1
XRua-XR14_S14_peak_36646,XRua-XR13_S13_peak_24135	chr16	21445264	21445578	+	1556.5	Intergenic	NA	NA	NA
XRua-XR14_S14_peak_9359,XRua-XR13_S13_peak_6123	chr1	225828016	225828237	+	1552.5	intron	NM_000120	intron 1 of 8	EPHX1
XRua-XR13_S13_peak_10094,XRua-XR14_S14_peak_15509	chr11	9750094	9750372	+	1552	3' UTR	NM_001297714	exon 11 of 11	SWAP70
XRua-XR14_S14_peak_8395,XRua-XR13_S13_peak_5495	chr1	196915319	196915557	+	1552	intron	NM_001201551	intron 9 of 9	CFHR4
XRua-XR13_S13_peak_21538,XRua-XR14_S14_peak_32735	chr15	55203414	55203769	+	1549	3' UTR	NM_183234	exon 7 of 7	RAB27A
XRua-XR13_S13_peak_4446,XRua-XR14_S14_peak_6763,XRua-XR13_S13_peak_4447	chr1	151203310	151203829	+	1548.67	intron	NM_001135637	intron 1 of 13	PIP5K1A
XRua-XR13_S13_peak_55303,XRua-XR14_S14_peak_84309	chr6	24467890	24468230	+	1548.5	intron	NM_001503	intron 7 of 24	GPLD1
XRua-XR14_S14_peak_42916,XRua-XR13_S13_peak_28071	chr17	35831620	35832099	+	1548	intron	NM_003487	intron 7 of 15	TAF15
XRua-XR13_S13_peak_8619,XRua-XR14_S14_peak_13217	chr10	87071234	87071511	+	1547.5	intron	NM_001318905	intron 7 of 15	GLUD1
XRua-XR13_S13_peak_43335,XRua-XR14_S14_peak_66497	chr22	17578581	17578872	+	1545.5	intron	NM_031481	intron 2 of 10	SLC25A18
XRua-XR13_S13_peak_61308,XRua-XR14_S14_peak_93298	chr7	130934761	130935183	+	1544	Intergenic	NA	NA	NA
XRua-XR13_S13_peak_41869,XRua-XR14_S14_peak_64140	chr20	38359924	38360280	+	1543.5	intron	NM_004139	intron 5 of 14	LBP
XRua-XR14_S14_peak_44072,XRua-XR13_S13_peak_28826	chr17	45028114	45028640	+	1541.5	intron	NM_001288655	intron 4 of 4	DCAKD
XRua-XR13_S13_peak_33151,XRua-XR14_S14_peak_50634	chr19	10088065	10088414	+	1537.5	intron	NM_001308277	intron 3 of 7	SHFL
XRua-XR13_S13_peak_18300,XRua-XR14_S14_peak_27994	chr14	30993874	30994253	+	1534.5	intron	NM_001083893	intron 1 of 17	STRN3
XRua-XR14_S14_peak_69883,XRua-XR13_S13_peak_45436	chr3	15250303	15250606	+	1532.5	intron	NM_014296	intron 19 of 20	CAPN7
XRua-XR13_S13_peak_53788,XRua-XR14_S14_peak_81864	chr5	138513214	138513528	+	1532	intron	NM_001364160	intron 5 of 10	ETF1
XRua-XR13_S13_peak_22847,XRua-XR14_S14_peak_34590	chr15	89105811	89106314	+	1531.5	intron	NM_007011	intron 5 of 14	ABHD2
XRua-XR13_S13_peak_32513,XRua-XR14_S14_peak_49709	chr19	4536450	4536684	+	1528.5	3' UTR	NM_052972	exon 2 of 2	LRG1
XRua-XR14_S14_peak_56403,XRua-XR13_S13_peak_36688	chr2	26086003	26086322	+	1527	intron	NM_016131	intron 1 of 5	RAB10
XRua-XR13_S13_peak_32855,XRua-XR14_S14_peak_50200	chr19	7266388	7266709	+	1526.5	intron	NM_001079817	intron 2 of 20	INSR
XRua-XR13_S13_peak_23062,XRua-XR14_S14_peak_34949	chr15	99608660	99608948	+	1525	intron	NM_001352615	intron 3 of 12	MEF2A
XRua-XR14_S14_peak_54264,XRua-XR13_S13_peak_35392	chr19	45858419	45858832	+	1524.5	intron	NM_004819	intron 1 of 26	SYMPK
XRua-XR14_S14_peak_98943,XRua-XR13_S13_peak_64972	chr9	37131034	37131671	+	1524	intron	NM_001289120	intron 2 of 8	ZCCHC7
XRua-XR13_S13_peak_25011,XRua-XR14_S14_peak_38011	chr16	58665946	58666502	+	1522.5	non-coding	NR_161424	exon 12 of 12	SLC38A7
XRua-XR13_S13_peak_48950,XRua-XR14_S14_peak_74790	chr3	194641602	194641905	+	1522	3' UTR	NM_018385	exon 14 of 14	LSG1
XRua-XR14_S14_peak_96952,XRua-XR13_S13_peak_63665	chr8	104408855	104409141	+	1520.5	intron	NM_001385	intron 7 of 9	DPYS
XRua-XR13_S13_peak_42502,XRua-XR14_S14_peak_65119	chr20	58999038	58999454	+	1520.5	intron	NM_001336	intron 3 of 5	CTSZ
XRua-XR14_S14_peak_6582,XRua-XR13_S13_peak_4343,XRua-XR14_S14_peak_6583	chr1	150571797	150572635	+	1520	intron	NR_104133	intron 2 of 3	ADAMTSL4-AS1
XRua-XR13_S13_peak_6940,XRua-XR14_S14_peak_10604	chr10	12120890	12121153	+	1513.5	3' UTR	NM_018706	exon 17 of 17	DHTKD1
XRua-XR14_S14_peak_75572,XRua-XR13_S13_peak_49489	chr4	6797477	6798112	+	1511.5	intron	NM_001100590	intron 1 of 8	KIAA0232
XRua-XR13_S13_peak_44729,XRua-XR14_S14_peak_68744	chr22	41601664	41602010	+	1511	intron	NM_015704	intron 5 of 5	DESI1
XRua-XR14_S14_peak_18890,XRua-XR13_S13_peak_12344	chr11	111621608	111621894	+	1511	intron	NM_015191	intron 3 of 14	SIK2
XRua-XR13_S13_peak_62548,XRua-XR14_S14_peak_95261	chr8	30408304	30408545	+	1509.5	intron	NM_001008710	intron 1 of 8	RBPMS
XRua-XR13_S13_peak_23121,XRua-XR14_S14_peak_35023	chr15	101405745	101406151	+	1506.5	intron	NM_138325	intron 6 of 13	PCSK6
XRua-XR14_S14_peak_77575,XRua-XR13_S13_peak_50905	chr4	110190497	110191187	+	1506	intron	NM_001130721	intron 2 of 4	ELOVL6
XRua-XR14_S14_peak_70091,XRua-XR13_S13_peak_45606	chr3	25660954	25661213	+	1504.5	intron	NM_001330700	intron 1 of 35	TOP2B
XRua-XR14_S14_peak_64144,XRua-XR13_S13_peak_41875	chr20	38368292	38368619	+	1504	intron	NM_004139	intron 9 of 14	LBP
XRua-XR13_S13_peak_32328,XRua-XR14_S14_peak_49427	chr19	3439158	3439620	+	1503	intron	NM_001245002	intron 6 of 10	NFIC
XRua-XR13_S13_peak_33346,XRua-XR14_S14_peak_50991	chr19	11125033	11125439	+	1503	intron	NM_001195803	intron 13 of 15	LDLR
XRua-XR14_S14_peak_84515,XRua-XR13_S13_peak_55430	chr6	30492888	30493325	+	1499	3' UTR	NM_005516	exon 8 of 8	HLA-E
XRua-XR13_S13_peak_66175,XRua-XR14_S14_peak_100800	chr9	114066978	114067317	+	1499	intron	NM_001633	intron 6 of 9	AMBP
XRua-XR14_S14_peak_78844,XRua-XR13_S13_peak_51695	chr4	184811144	184811458	+	1498.5	intron	NM_001995	intron 1 of 20	ACSL1
XRua-XR13_S13_peak_48161,XRua-XR14_S14_peak_73605	chr3	149202645	149203139	+	1498	intron	NM_000096	intron 6 of 18	CP
XRua-XR14_S14_peak_54787,XRua-XR13_S13_peak_35733	chr19	48811438	48811869	+	1498	promoter-TSS	NM_001284325	NA	BCAT2
XRua-XR13_S13_peak_28632,XRua-XR14_S14_peak_43738	chr17	42916250	42916511	+	1497.5	Intergenic	NA	NA	NA
XRua-XR14_S14_peak_92010,XRua-XR13_S13_peak_60414	chr7	99575207	99575575	+	1496	3' UTR	NM_138494	exon 3 of 3	ZNF655
XRua-XR14_S14_peak_98064,XRua-XR13_S13_peak_64429	chr9	6660852	6661289	+	1495.5	Intergenic	NA	NA	NA
XRua-XR14_S14_peak_32911,XRua-XR13_S13_peak_21671	chr15	58435634	58435966	+	1495	non-coding	NR_120338	exon 3 of 3	LIPC-AS1
XRua-XR14_S14_peak_16346,XRua-XR13_S13_peak_10707	chr11	46734543	46734751	+	1490.5	intron	NM_000506	intron 12 of 13	F2
XRua-XR13_S13_peak_36213,XRua-XR14_S14_peak_55703	chr19	57865460	57865694	+	1489	TTS	NM_032828	NA	ZNF587
XRua-XR14_S14_peak_34598,XRua-XR13_S13_peak_22857	chr15	89158979	89159422	+	1488.5	intron	NM_007011	intron 9 of 14	ABHD2
XRua-XR13_S13_peak_24164,XRua-XR14_S14_peak_36678	chr16	21819116	21819525	+	1486	promoter-TSS	NR_003370	NA	RRN3P1
XRua-XR14_S14_peak_8135,XRua-XR13_S13_peak_5319,XRua-XR13_S13_peak_5320	chr1	179868762	179869301	+	1484	promoter-TSS	NM_001349933	NA	TOR1AIP2
XRua-XR13_S13_peak_31984,XRua-XR14_S14_peak_48790	chr18	79965945	79966525	+	1482	intron	NM_001136180	intron 1 of 3	HSBP1L1
XRua-XR14_S14_peak_63829,XRua-XR13_S13_peak_41654	chr20	35656518	35656854	+	1478	intron	NM_001198840	intron 1 of 1	RBM12
XRua-XR14_S14_peak_78397,XRua-XR13_S13_peak_51465	chr4	158874807	158875117	+	1478	intron	NM_001346043	intron 13 of 15	FNIP2
XRua-XR14_S14_peak_2579,XRua-XR13_S13_peak_1692	chr1	28715782	28716211	+	1477.5	3' UTR	NM_006582	exon 10 of 10	GMEB1
XRua-XR14_S14_peak_60249,XRua-XR13_S13_peak_39212	chr2	164833127	164833757	+	1475.5	intron	NM_001278458	intron 2 of 16	COBLL1
XRua-XR13_S13_peak_48154,XRua-XR14_S14_peak_73595	chr3	149184029	149184380	+	1474	intron	NM_000096	intron 12 of 18	CP
XRua-XR13_S13_peak_17079,XRua-XR14_S14_peak_26161	chr13	32527802	32528120	+	1473.5	intron	NM_001278432	intron 2 of 9	N4BP2L2
XRua-XR13_S13_peak_33328,XRua-XR14_S14_peak_50970	chr19	11104031	11104297	+	1472.5	intron	NM_001195800	intron 3 of 15	LDLR
XRua-XR14_S14_peak_16698,XRua-XR13_S13_peak_10950	chr11	57770007	57770640	+	1471	intron	NM_001085467	intron 1 of 16	CTNND1
XRua-XR13_S13_peak_7823,XRua-XR14_S14_peak_12040	chr10	63260619	63260922	+	1470	intron	NM_001322252	intron 2 of 24	JMJD1C
XRua-XR14_S14_peak_22134,XRua-XR13_S13_peak_14384	chr12	56229439	56229799	+	1468	promoter-TSS	NM_173596	NA	SLC39A5
XRua-XR14_S14_peak_76383,XRua-XR13_S13_peak_50049	chr4	40604811	40605400	+	1465	intron	NM_001371114	intron 1 of 5	RBM47
XRua-XR14_S14_peak_40105,XRua-XR13_S13_peak_26302	chr17	1387717	1388161	+	1465	intron	NR_024058	intron 1 of 6	YWHAE
XRua-XR14_S14_peak_28957,XRua-XR13_S13_peak_19046	chr14	58286385	58286862	+	1463.5	intron	NR_029434	intron 2 of 4	PSMA3-AS1
XRua-XR14_S14_peak_40175,XRua-XR13_S13_peak_26352,XRua-XR14_S14_peak_40176	chr17	1536476	1537527	+	1459.67	intron	NM_006224	intron 7 of 11	PITPNA
XRua-XR13_S13_peak_17371,XRua-XR14_S14_peak_26594	chr13	47845810	47845946	+	1458.5	Intergenic	NA	NA	NA
XRua-XR14_S14_peak_65813,XRua-XR13_S13_peak_42946	chr21	33701500	33702040	+	1456	intron	NM_001001132	intron 1 of 29	ITSN1
XRua-XR14_S14_peak_88102,XRua-XR13_S13_peak_57931	chr6	166982355	166982492	+	1454	Intergenic	NA	NA	NA
XRua-XR13_S13_peak_27035,XRua-XR14_S14_peak_41235	chr17	9168311	9168592	+	1453.5	intron	NM_004822	intron 3 of 6	NTN1
XRua-XR13_S13_peak_15729,XRua-XR14_S14_peak_24032	chr12	111806799	111807306	+	1453	intron	NM_000690	intron 12 of 12	ALDH2
XRua-XR13_S13_peak_54062,XRua-XR14_S14_peak_82212	chr5	143362433	143362678	+	1451	intron	NR_157096	intron 1 of 7	NR3C1
XRua-XR14_S14_peak_23077,XRua-XR13_S13_peak_15061	chr12	95252668	95253005	+	1450	intron	NM_001352115	intron 2 of 9	VEZT
XRua-XR13_S13_peak_7112,XRua-XR14_S14_peak_10883	chr10	15108174	15108512	+	1449.5	3' UTR	NM_004808	exon 12 of 12	NMT2
XRua-XR13_S13_peak_36505,XRua-XR14_S14_peak_56161	chr2	21026242	21026613	+	1449.5	intron	NM_000384	intron 15 of 28	APOB
XRua-XR13_S13_peak_55716,XRua-XR14_S14_peak_84972	chr6	35627746	35628088	+	1449	intron	NM_001145775	intron 4 of 11	FKBP5
XRua-XR13_S13_peak_30805,XRua-XR14_S14_peak_47029	chr17	81946336	81946451	+	1448.5	intron	NM_001145113	intron 1 of 2	MYADML2
XRua-XR13_S13_peak_24171,XRua-XR14_S14_peak_36686	chr16	21860566	21861026	+	1448	Intergenic	NA	NA	NA
XRua-XR13_S13_peak_3839,XRua-XR14_S14_peak_5741	chr1	100195649	100196003	+	1446	3' UTR	NM_001918	exon 11 of 11	DBT
XRua-XR13_S13_peak_5815,XRua-XR14_S14_peak_8886	chr1	206721857	206722262	+	1446	intron	NM_004759	intron 1 of 9	MAPKAPK2
XRua-XR14_S14_peak_82771,XRua-XR13_S13_peak_54416	chr5	171398457	171398742	+	1444.5	intron	NM_001355010	intron 3 of 6	NPM1
XRua-XR14_S14_peak_66355,XRua-XR13_S13_peak_43258	chr21	46568191	46568506	+	1441.5	3' UTR	NM_001353942	exon 38 of 38	DIP2A
XRua-XR13_S13_peak_55731,XRua-XR14_S14_peak_84988	chr6	35676954	35677390	+	1440	intron	NM_001145775	intron 2 of 11	FKBP5
XRua-XR14_S14_peak_83000,XRua-XR13_S13_peak_54548	chr5	175528923	175529364	+	1438.5	3' UTR	NM_022754	exon 11 of 11	SFXN1
XRua-XR14_S14_peak_104605,XRua-XR13_S13_peak_68490	chrX	74278353	74278719	+	1436.5	intron	NR_028379	intron 4 of 6	FTX
XRua-XR13_S13_peak_21829,XRua-XR14_S14_peak_33118	chr15	61212390	61212739	+	1436.5	intron	NM_134261	intron 1 of 10	RORA
XRua-XR13_S13_peak_42004,XRua-XR14_S14_peak_64331	chr20	44381514	44381926	+	1433.5	intron	NR_109949	intron 3 of 3	HNF4A-AS1
XRua-XR13_S13_peak_13080,XRua-XR14_S14_peak_20061	chr12	7007420	7007790	+	1428.5	intron	NM_005768	intron 1 of 12	LPCAT3
XRua-XR13_S13_peak_60422,XRua-XR14_S14_peak_92028	chr7	99783599	99784032	+	1428.5	intron	NM_017460	intron 1 of 12	CYP3A4
XRua-XR14_S14_peak_4600,XRua-XR13_S13_peak_3049	chr1	53907642	53908279	+	1427.5	intron	NR_136692	intron 3 of 3	DIO1
XRua-XR14_S14_peak_77164,XRua-XR13_S13_peak_50631	chr4	84730808	84731112	+	1426.5	intron	NM_014991	intron 44 of 67	WDFY3
XRua-XR13_S13_peak_53169,XRua-XR14_S14_peak_80975	chr5	95922057	95922283	+	1424.5	intron	NM_012081	intron 2 of 11	ELL2
XRua-XR13_S13_peak_6510,XRua-XR14_S14_peak_9914	chr1	240606657	240606939	+	1423.5	intron	NM_022469	intron 1 of 1	GREM2
XRua-XR14_S14_peak_43731,XRua-XR13_S13_peak_28622	chr17	42903232	42903687	+	1422	intron	NM_000151	intron 1 of 4	G6PC1
XRua-XR14_S14_peak_52930,XRua-XR13_S13_peak_34548	chr19	35282676	35283110	+	1421.5	intron	NM_021175	intron 1 of 2	HAMP
XRua-XR13_S13_peak_23644,XRua-XR14_S14_peak_35911	chr16	10530865	10531655	+	1419.5	3' UTR	NM_001424	exon 5 of 5	EMP2
XRua-XR14_S14_peak_65163,XRua-XR13_S13_peak_42525	chr20	62180589	62180944	+	1417.5	non-coding	NR_125981	exon 12 of 12	SS18L1
XRua-XR14_S14_peak_98708,XRua-XR13_S13_peak_64845,XRua-XR14_S14_peak_98709	chr9	34208365	34209180	+	1417	intron	NM_001171203	intron 2 of 7	UBAP1
XRua-XR14_S14_peak_53931,XRua-XR13_S13_peak_35183	chr19	44656662	44656894	+	1414.5	intron	NM_001135770	intron 4 of 5	PVR
XRua-XR14_S14_peak_21736,XRua-XR13_S13_peak_14136	chr12	51170435	51170912	+	1411	intron	NM_005653	intron 1 of 14	TFCP2
XRua-XR13_S13_peak_42009,XRua-XR14_S14_peak_64335	chr20	44385893	44386440	+	1410	intron	NR_109949	intron 2 of 3	HNF4A-AS1
XRua-XR14_S14_peak_16647,XRua-XR13_S13_peak_10909	chr11	57600661	57600978	+	1409	intron	NM_001032295	intron 2 of 6	SERPING1
XRua-XR14_S14_peak_90784,XRua-XR13_S13_peak_59615	chr7	73775774	73776088	+	1409	Intergenic	NA	NA	NA
XRua-XR14_S14_peak_97939,XRua-XR13_S13_peak_64338	chr9	4693151	4693424	+	1408.5	intron	NM_017913	intron 3 of 6	CDC37L1
XRua-XR13_S13_peak_4900,XRua-XR14_S14_peak_7533	chr1	161043703	161044141	+	1407	intron	NM_007122	intron 1 of 10	USF1
XRua-XR13_S13_peak_37792,XRua-XR14_S14_peak_58061	chr2	65093622	65093967	+	1402.5	intron	NM_004161	intron 3 of 5	RAB1A
XRua-XR14_S14_peak_10524,XRua-XR13_S13_peak_6892	chr10	11843011	11843862	+	1402	intron	NM_153256	intron 1 of 3	PROSER2
XRua-XR14_S14_peak_39872,XRua-XR13_S13_peak_26182	chr16	89903341	89903827	+	1400.5	intron	NM_014972	intron 12 of 17	TCF25
XRua-XR14_S14_peak_53369,XRua-XR13_S13_peak_34799	chr19	38628527	38628828	+	1400	intron	NM_013234	intron 4 of 7.2	EIF3K
XRua-XR13_S13_peak_30356,XRua-XR14_S14_peak_46313	chr17	75567248	75567986	+	1399.5	intron	NM_004524	intron 10 of 24	LLGL2
XRua-XR14_S14_peak_89517,XRua-XR13_S13_peak_58756	chr7	43889979	43890523	+	1399.5	intron	NM_001077664	intron 1 of 5	URGCP
XRua-XR14_S14_peak_47927,XRua-XR13_S13_peak_31408	chr18	24117369	24117731	+	1399	intron	NM_001135993	intron 7 of 13	TTC39C
XRua-XR13_S13_peak_45294,XRua-XR14_S14_peak_69641	chr3	10151864	10152343	+	1398.5	3' UTR	NM_000551	exon 3 of 3	VHL
XRua-XR13_S13_peak_50463,XRua-XR14_S14_peak_76943	chr4	76497616	76497840	+	1398.5	intron	NM_020859	intron 1 of 10	SHROOM3
XRua-XR13_S13_peak_62207,XRua-XR14_S14_peak_94742	chr8	17860411	17860718	+	1397	Intergenic	NA	NA	NA
XRua-XR14_S14_peak_38877,XRua-XR13_S13_peak_25556	chr16	71565158	71565577	+	1396.5	promoter-TSS	NR_103851	NA	TAT-AS1
XRua-XR13_S13_peak_15101,XRua-XR14_S14_peak_23135	chr12	95981471	95981854	+	1394	intron	NM_002108	intron 15 of 20	HAL
XRua-XR13_S13_peak_25386,XRua-XR14_S14_peak_38631	chr16	69628854	69629176	+	1389.5	intron	NM_138713	intron 3 of 14	NFAT5
XRua-XR14_S14_peak_5740,XRua-XR13_S13_peak_3838	chr1	100194261	100194653	+	1388.5	3' UTR	NM_001918	exon 11 of 11	DBT
XRua-XR14_S14_peak_33120,XRua-XR13_S13_peak_21830	chr15	61214864	61215285	+	1388.5	intron	NM_134261	intron 1 of 10	RORA
XRua-XR14_S14_peak_3024,XRua-XR13_S13_peak_1978	chr1	32778637	32778914	+	1388	intron	NM_003680	intron 12 of 12	YARS1
XRua-XR13_S13_peak_6736,XRua-XR14_S14_peak_10268	chr10	900657	901255	+	1387	intron	NM_001351277	intron 1 of 17	LARP4B
XRua-XR14_S14_peak_24067,XRua-XR13_S13_peak_15759	chr12	112014963	112015502	+	1385.5	intron	NM_001034025	intron 1 of 1	ERP29
XRua-XR14_S14_peak_73928,XRua-XR13_S13_peak_48372	chr3	170156149	170156319	+	1383.5	intron	NM_024947	intron 4 of 14	PHC3
XRua-XR14_S14_peak_3541,XRua-XR13_S13_peak_2320	chr1	39198305	39198835	+	1383.5	intron	NM_012090	intron 1 of 92	MACF1
XRua-XR14_S14_peak_94894,XRua-XR13_S13_peak_62321	chr8	22387667	22387948	+	1383.5	intron	NM_001351656	intron 2 of 10	SLC39A14
XRua-XR13_S13_peak_29685,XRua-XR14_S14_peak_45334	chr17	62004942	62005156	+	1381	intron	NM_005121	intron 9 of 29	MED13
XRua-XR13_S13_peak_28463,XRua-XR14_S14_peak_43521	chr17	41877139	41877466	+	1378.5	intron	NM_198830	intron 21 of 27	ACLY
XRua-XR13_S13_peak_28538,XRua-XR14_S14_peak_43623	chr17	42369964	42370746	+	1377	intron	NM_213662	intron 1 of 23	STAT3
XRua-XR13_S13_peak_9042,XRua-XR14_S14_peak_13826	chr10	99842810	99843078	+	1377	intron	NM_000392	intron 26 of 31	ABCC2
XRua-XR13_S13_peak_58177,XRua-XR14_S14_peak_88513	chr7	5413956	5414269	+	1376	intron	NM_001080495	intron 2 of 29	TNRC18
XRua-XR13_S13_peak_11253,XRua-XR14_S14_peak_17171	chr11	64904892	64905180	+	1374	intron	NM_015104	intron 24 of 40	ATG2A
XRua-XR13_S13_peak_9376,XRua-XR14_S14_peak_14393	chr10	112157976	112158196	+	1374	intron	NM_001244949	intron 18 of 21	GPAM
XRua-XR14_S14_peak_93268,XRua-XR13_S13_peak_61284,XRua-XR14_S14_peak_93269	chr7	130117577	130118156	+	1371	intron	NM_014997	intron 3 of 9	KLHDC10
XRua-XR13_S13_peak_23736,XRua-XR14_S14_peak_36024	chr16	11837361	11837717	+	1370	3' UTR	NM_015659	exon 9 of 9	RSL1D1
XRua-XR14_S14_peak_47770,XRua-XR13_S13_peak_31302	chr18	21665043	21665321	+	1370	promoter-TSS	NM_001308257	NA	ABHD3
XRua-XR13_S13_peak_41365,XRua-XR14_S14_peak_63364	chr20	31703911	31704337	+	1368.5	intron	NR_134257	intron 1 of 2	BCL2L1
XRua-XR14_S14_peak_43730,XRua-XR13_S13_peak_28620	chr17	42901410	42901648	+	1364.5	intron	NM_000151	intron 1 of 4	G6PC1
XRua-XR14_S14_peak_16594,XRua-XR13_S13_peak_10880	chr11	48063020	48063317	+	1364	intron	NM_001098503	intron 1 of 8	PTPRJ
XRua-XR14_S14_peak_23877,XRua-XR13_S13_peak_15613	chr12	111326588	111326905	+	1361.5	intron	NM_015267	intron 18 of 21	CUX2
XRua-XR14_S14_peak_64344,XRua-XR13_S13_peak_42014	chr20	44421432	44421731	+	1359.5	intron	NM_001287183	intron 8 of 10	HNF4A
XRua-XR14_S14_peak_19710,XRua-XR13_S13_peak_12844	chr12	893922	894193	+	1358.5	intron	NM_001184985	intron 22 of 27	WNK1
XRua-XR13_S13_peak_22251,XRua-XR14_S14_peak_33730	chr15	68802694	68802933	+	1358	promoter-TSS	NR_036197	NA	MIR4312
XRua-XR13_S13_peak_40009,XRua-XR14_S14_peak_61430	chr2	206119484	206119676	+	1356.5	3' UTR	NM_005006	exon 19 of 19	NDUFS1
XRua-XR14_S14_peak_47670,XRua-XR13_S13_peak_31223	chr18	13511138	13511527	+	1353.5	intron	NM_181482	intron 4 of 5	LDLRAD4
XRua-XR14_S14_peak_83359,XRua-XR13_S13_peak_54763	chr5	179710114	179710686	+	1353.5	intron	NM_001024649	intron 7 of 14.2	CANX
XRua-XR13_S13_peak_23115,XRua-XR14_S14_peak_35019	chr15	101361837	101362271	+	1353	intron	NM_138323	intron 13 of 13	PCSK6
XRua-XR14_S14_peak_13845,XRua-XR13_S13_peak_9058	chr10	100017379	100017600	+	1350	Intergenic	NA	NA	NA
XRua-XR13_S13_peak_63929,XRua-XR14_S14_peak_97285	chr8	124589037	124589454	+	1350	intron	NM_001282971	intron 5 of 14	MTSS1
XRua-XR14_S14_peak_35020,XRua-XR13_S13_peak_23117	chr15	101363792	101364006	+	1350	TTS	NM_138325	NA	PCSK6
XRua-XR14_S14_peak_61568,XRua-XR13_S13_peak_40116	chr2	210580550	210580886	+	1347	intron	NR_161225	intron 6 of 38	CPS1
XRua-XR13_S13_peak_33327,XRua-XR14_S14_peak_50969	chr19	11103491	11103915	+	1346.5	intron	NM_001195800	intron 3 of 15	LDLR
XRua-XR13_S13_peak_2566,XRua-XR14_S14_peak_3921	chr1	44714390	44714625	+	1344	intron	NM_001145636	intron 6 of 11	ARMH1
XRua-XR14_S14_peak_88959,XRua-XR13_S13_peak_58425	chr7	23189515	23189815	+	1344	intron	NM_001370446	intron 3 of 7	NUP42
XRua-XR13_S13_peak_67263,XRua-XR14_S14_peak_102443	chrM	9279	9579	+	1343.5	Intergenic	NA	NA	NA
XRua-XR13_S13_peak_60419,XRua-XR14_S14_peak_92022	chr7	99672088	99672322	+	1343	3' UTR	NM_001350984	exon 8 of 8	ZSCAN25
XRua-XR13_S13_peak_54956,XRua-XR14_S14_peak_83714	chr6	7283096	7283706	+	1341	non-coding	NR_120448	exon 7 of 7	SSR1
XRua-XR13_S13_peak_64717,XRua-XR14_S14_peak_98501	chr9	33121437	33121678	+	1340.5	intron	NM_001497	intron 2 of 5	B4GALT1
XRua-XR13_S13_peak_48115,XRua-XR14_S14_peak_73536	chr3	142926770	142927028	+	1338.5	intron	NR_038455	intron 1 of 4	LOC100507389
XRua-XR14_S14_peak_23745,XRua-XR13_S13_peak_15527,XRua-XR13_S13_peak_15528	chr12	110440651	110441457	+	1332.67	intron	NM_001278556	intron 2 of 6	ARPC3
XRua-XR14_S14_peak_54000,XRua-XR13_S13_peak_35233	chr19	44859526	44859862	+	1331	intron	NM_001042724	intron 1 of 8	NECTIN2
XRua-XR13_S13_peak_55305,XRua-XR14_S14_peak_84310	chr6	24470635	24470924	+	1330	intron	NM_001503	intron 7 of 24	GPLD1
XRua-XR14_S14_peak_46613,XRua-XR13_S13_peak_30537	chr17	77291411	77291812	+	1329.5	intron	NM_001113492	intron 1 of 11	SEPTIN9
XRua-XR14_S14_peak_77533,XRua-XR13_S13_peak_50863	chr4	109526913	109527232	+	1329.5	intron	NM_001300813	intron 18 of 24	SEC24B
XRua-XR14_S14_peak_68278,XRua-XR13_S13_peak_44431	chr22	38492467	38492842	+	1327	intron	NM_006386	intron 10 of 12	DDX17
XRua-XR13_S13_peak_63218,XRua-XR14_S14_peak_96264	chr8	70146669	70147027	+	1327	intron	NM_001321703	intron 12 of 22	NCOA2
XRua-XR14_S14_peak_72439,XRua-XR13_S13_peak_47308	chr3	105811671	105811920	+	1325.5	intron	NR_135809	intron 3 of 18	CBLB
XRua-XR14_S14_peak_81543,XRua-XR13_S13_peak_53540	chr5	132882549	132882829	+	1322.5	intron	NM_014423	intron 20 of 20	AFF4
XRua-XR14_S14_peak_35252,XRua-XR13_S13_peak_23255	chr16	1730764	1731062	+	1322.5	intron	NM_001040439	intron 4 of 30	MAPK8IP3
XRua-XR13_S13_peak_13115,XRua-XR14_S14_peak_20133	chr12	7919426	7919719	+	1320	3' UTR	NM_006931	exon 10 of 10	SLC2A3
XRua-XR14_S14_peak_4742,XRua-XR13_S13_peak_3136	chr1	59693717	59694199	+	1319.5	intron	NM_001350790	intron 15 of 16	FGGY
XRua-XR14_S14_peak_9901,XRua-XR13_S13_peak_6492	chr1	240550005	240550370	+	1319	intron	NM_022469	intron 1 of 1	GREM2
XRua-XR14_S14_peak_58006,XRua-XR13_S13_peak_37749	chr2	63868663	63869060	+	1318.5	intron	NM_001001521	intron 3 of 9	UGP2
XRua-XR14_S14_peak_34014,XRua-XR13_S13_peak_22444	chr15	75357171	75357381	+	1318.5	TTS	NM_024608	NA	NEIL1
XRua-XR13_S13_peak_18238,XRua-XR14_S14_peak_27906	chr14	24168087	24168449	+	1316	Intergenic	NA	NA	NA
XRua-XR14_S14_peak_90147,XRua-XR13_S13_peak_59146,XRua-XR14_S14_peak_90148	chr7	66083368	66083950	+	1315.67	intron	NM_000048	intron 6 of 16	ASL
XRua-XR14_S14_peak_34276,XRua-XR13_S13_peak_22612	chr15	80093412	80093707	+	1314.5	intron	NM_001242912	intron 2 of 6	ZFAND6
XRua-XR14_S14_peak_30551,XRua-XR13_S13_peak_20122	chr14	93080757	93081043	+	1311	intron	NM_001142594	intron 2 of 10.2	ITPK1
XRua-XR14_S14_peak_25755,XRua-XR13_S13_peak_16835	chr13	20723649	20723884	+	1308	TTS	NM_138284	NA	IL17D
XRua-XR14_S14_peak_8857,XRua-XR13_S13_peak_5799	chr1	205768407	205768896	+	1307	3' UTR	NM_003929	exon 6 of 6	RAB29
XRua-XR13_S13_peak_12093,XRua-XR14_S14_peak_18483	chr11	85975593	85975912	+	1306	intron	NM_001008660	intron 18 of 19	PICALM
XRua-XR14_S14_peak_17433,XRua-XR13_S13_peak_11388,XRua-XR14_S14_peak_17434	chr11	66657237	66657881	+	1305.67	intron	NM_001198844	intron 2 of 2	RBM4
XRua-XR13_S13_peak_44796,XRua-XR14_S14_peak_68860	chr22	42123190	42123505	+	1304.5	intron	NR_034118	intron 3 of 4	NDUFA6-DT
XRua-XR14_S14_peak_7051,XRua-XR13_S13_peak_4615	chr1	154451202	154451498	+	1302	intron	NM_181359	intron 8 of 8	IL6R
XRua-XR14_S14_peak_1491,XRua-XR13_S13_peak_1001	chr1	20594464	20594770	+	1302	intron	NM_001785	intron 1 of 3	CDA
XRua-XR14_S14_peak_8568,XRua-XR13_S13_peak_5600	chr1	201872267	201872546	+	1301.5	intron	NM_018085	intron 19 of 23	IPO9
XRua-XR13_S13_peak_65842,XRua-XR14_S14_peak_100351	chr9	101429132	101429504	+	1301.5	intron	NM_000035	intron 3 of 8	ALDOB
XRua-XR13_S13_peak_13235,XRua-XR14_S14_peak_20354	chr12	12484707	12484940	+	1301	intron	NM_030640	intron 5 of 6.2	DUSP16
XRua-XR13_S13_peak_16770,XRua-XR14_S14_peak_25672	chr13	19847717	19847998	+	1300.5	intron	NM_001142684	intron 4 of 7	ZMYM5
XRua-XR14_S14_peak_79770,XRua-XR13_S13_peak_52269	chr5	43125359	43125849	+	1299	intron	NM_001330705	intron 3 of 5	ZNF131
XRua-XR14_S14_peak_49432,XRua-XR13_S13_peak_32332	chr19	3446693	3447067	+	1297.5	intron	NM_001245002	intron 6 of 10	NFIC
XRua-XR14_S14_peak_77338,XRua-XR13_S13_peak_50735	chr4	94542087	94542301	+	1297.5	intron	NM_001011516	intron 3 of 9	PDLIM5
XRua-XR13_S13_peak_67232,XRua-XR14_S14_peak_102394	chrUn_GL000195v1	57052	57230	+	1297	intron	NM_001347681	intron 1 of 2	LOC389831
XRua-XR13_S13_peak_10174,XRua-XR14_S14_peak_15596	chr11	12533840	12534150	+	1295.5	3' UTR	NM_018222	exon 13 of 13	PARVA
XRua-XR13_S13_peak_29349,XRua-XR14_S14_peak_44826	chr17	57488654	57489018	+	1295.5	intron	NM_001322250	intron 6 of 13	MSI2
XRua-XR14_S14_peak_74587,XRua-XR13_S13_peak_48813	chr3	187071420	187071813	+	1294.5	intron	NM_173216	intron 5 of 7	ST6GAL1
XRua-XR13_S13_peak_47174,XRua-XR14_S14_peak_72250	chr3	81719228	81719477	+	1294	intron	NM_000158	intron 1 of 15	GBE1
XRua-XR14_S14_peak_27900,XRua-XR13_S13_peak_18229	chr14	24124724	24125061	+	1291.5	non-coding	NR_028099	exon 14 of 14	DCAF11
XRua-XR13_S13_peak_39403,XRua-XR14_S14_peak_60563	chr2	175966085	175966305	+	1290.5	intron	NR_130941	intron 7 of 14	LNPK
XRua-XR14_S14_peak_100181,XRua-XR13_S13_peak_65709	chr9	96580203	96580578	+	1287.5	intron	NR_147239	intron 1 of 14	CDC14B
XRua-XR14_S14_peak_84869,XRua-XR13_S13_peak_55650	chr6	34896657	34897029	+	1287.5	intron	NM_015245	intron 1 of 23	ANKS1A
XRua-XR13_S13_peak_16564,XRua-XR14_S14_peak_25325	chr12	124851563	124851915	+	1287	intron	NR_160424	intron 1 of 11	SCARB1
XRua-XR14_S14_peak_69196,XRua-XR13_S13_peak_45019	chr22	46283403	46283833	+	1286	intron	NM_017931	intron 7 of 13	TTC38
XRua-XR13_S13_peak_32806,XRua-XR14_S14_peak_50151	chr19	7174851	7175177	+	1286	intron	NM_001079817	intron 3 of 20	INSR
XRua-XR14_S14_peak_23564,XRua-XR13_S13_peak_15388	chr12	109140379	109140754	+	1285.5	intron	NM_001093	intron 2 of 52	ACACB
XRua-XR14_S14_peak_40247,XRua-XR13_S13_peak_26389,XRua-XR14_S14_peak_40248	chr17	1743437	1744614	+	1284.33	intron	NM_001165920	intron 1 of 9	SERPINF2
XRua-XR13_S13_peak_26575,XRua-XR14_S14_peak_40529	chr17	3598563	3598798	+	1283.5	intron	NM_080704	intron 2 of 16	TRPV1
XRua-XR14_S14_peak_92053,XRua-XR13_S13_peak_60441	chr7	100024528	100024881	+	1279.5	intron	NM_001346581	intron 4 of 6	ZKSCAN1
XRua-XR14_S14_peak_42364,XRua-XR13_S13_peak_27717	chr17	29278283	29278591	+	1278.5	intron	NM_020772	intron 2 of 3	NUFIP2
XRua-XR14_S14_peak_91258,XRua-XR13_S13_peak_59872	chr7	75917717	75918341	+	1278	intron	NM_001367562	intron 2 of 16	POR
XRua-XR14_S14_peak_45894,XRua-XR13_S13_peak_30092	chr17	67933168	67933388	+	1278	intron	NM_182641	intron 18 of 27	BPTF
XRua-XR14_S14_peak_52857,XRua-XR13_S13_peak_34500	chr19	34385010	34385386	+	1277.5	intron	NM_001329910	intron 10 of 18	GPI
XRua-XR13_S13_peak_10813,XRua-XR14_S14_peak_16498	chr11	47630065	47630340	+	1276	intron	NM_014342	intron 8 of 12	MTCH2
XRua-XR13_S13_peak_13091,XRua-XR14_S14_peak_20073	chr12	7105256	7105594	+	1275	intron	NM_001297642	intron 2 of 5	C1RL
XRua-XR13_S13_peak_938,XRua-XR14_S14_peak_1384	chr1	18893494	18893730	+	1273.5	intron	NM_170726	intron 1 of 15	ALDH4A1
XRua-XR13_S13_peak_60339,XRua-XR14_S14_peak_91909	chr7	99071070	99071404	+	1273	intron	NM_020429	intron 1 of 18	SMURF1
XRua-XR14_S14_peak_83115,XRua-XR13_S13_peak_54621	chr5	177137784	177138089	+	1272.5	intron	NM_172349	intron 3 of 23	NSD1
XRua-XR13_S13_peak_21661,XRua-XR14_S14_peak_32893	chr15	58276406	58276724	+	1271.5	Intergenic	NA	NA	NA
XRua-XR13_S13_peak_17351,XRua-XR14_S14_peak_26562	chr13	46092917	46093209	+	1268	intron	NM_001872	intron 1 of 10	CPB2
XRua-XR14_S14_peak_45527,XRua-XR13_S13_peak_29830	chr17	64119930	64120135	+	1267.5	intron	NM_001433	intron 1 of 21	ERN1
XRua-XR14_S14_peak_26546,XRua-XR13_S13_peak_17340	chr13	45983395	45983761	+	1267	intron	NM_001330566	intron 11 of 19	ZC3H13
XRua-XR14_S14_peak_50421,XRua-XR13_S13_peak_33017	chr19	8372939	8373579	+	1266.5	intron	NM_139314	intron 6 of 6	ANGPTL4
XRua-XR14_S14_peak_76203,XRua-XR13_S13_peak_49901	chr4	39711740	39712074	+	1265.5	intron	NM_001111113	intron 1 of 4	UBE2K
XRua-XR13_S13_peak_59564,XRua-XR14_S14_peak_90725	chr7	73602176	73602678	+	1265	intron	NM_032951	intron 7 of 16	MLXIPL
XRua-XR13_S13_peak_15617,XRua-XR14_S14_peak_23880	chr12	111333643	111334220	+	1263.5	intron	NM_015267	intron 18 of 21	CUX2
XRua-XR14_S14_peak_38023,XRua-XR13_S13_peak_25015	chr16	58710092	58710436	+	1262.5	intron	NM_001286220	intron 7 of 8	GOT2
XRua-XR14_S14_peak_98942,XRua-XR13_S13_peak_64970	chr9	37122663	37122987	+	1262	intron	NM_001289121	intron 1 of 8	ZCCHC7
XRua-XR13_S13_peak_45132,XRua-XR14_S14_peak_69385	chr22	50411338	50412024	+	1262	intron	NM_001242899	intron 4 of 22	PPP6R2
XRua-XR13_S13_peak_34534,XRua-XR14_S14_peak_52905	chr19	35053400	35053728	+	1261.5	intron	NM_002151	intron 5 of 13	HPN
XRua-XR14_S14_peak_105469,XRua-XR13_S13_peak_68980	chrX	129507508	129507872	+	1261	intron	NM_003069	intron 7 of 24	SMARCA1
XRua-XR13_S13_peak_67973,XRua-XR14_S14_peak_103762	chrX	44880473	44880767	+	1261	intron	NR_111960	intron 2 of 27	KDM6A
XRua-XR14_S14_peak_46371,XRua-XR13_S13_peak_30395	chr17	75853110	75853382	+	1258.5	intron	NM_012478	intron 1 of 7	WBP2
XRua-XR13_S13_peak_15724,XRua-XR14_S14_peak_24029	chr12	111802170	111802861	+	1258	intron	NM_000690	intron 11 of 12	ALDH2
XRua-XR13_S13_peak_40154,XRua-XR14_S14_peak_61617	chr2	215365842	215366100	+	1258	intron	NM_212482	intron 42 of 45	FN1
XRua-XR13_S13_peak_25993,XRua-XR14_S14_peak_39551	chr16	85596761	85597275	+	1257.5	Intergenic	NA	NA	NA
XRua-XR14_S14_peak_43631,XRua-XR13_S13_peak_28549,XRua-XR13_S13_peak_28550	chr17	42384165	42384866	+	1257.33	intron	NM_213662	intron 1 of 23	STAT3
XRua-XR14_S14_peak_67658,XRua-XR13_S13_peak_44066	chr22	31237198	31237573	+	1253.5	intron	NM_005569	intron 2 of 15	LIMK2
XRua-XR14_S14_peak_85191,XRua-XR13_S13_peak_55839	chr6	37843178	37843568	+	1253	intron	NM_021943	intron 1 of 5	ZFAND3
XRua-XR13_S13_peak_15903,XRua-XR14_S14_peak_24279	chr12	116195525	116195801	+	1250	intron	NM_015335	intron 2 of 30	MED13L
XRua-XR13_S13_peak_43399,XRua-XR14_S14_peak_66589	chr22	17959409	17959580	+	1249	intron	NM_015241	intron 1 of 31	MICAL3
XRua-XR14_S14_peak_88109,XRua-XR13_S13_peak_57935	chr6	167013711	167014032	+	1248.5	intron	NM_007045	intron 7 of 12	CEP43
XRua-XR14_S14_peak_78281,XRua-XR13_S13_peak_51372	chr4	151191799	151192270	+	1248.5	intron	NM_001009555	intron 2 of 20	SH3D19
XRua-XR13_S13_peak_68477,XRua-XR14_S14_peak_104584	chrX	74216711	74217006	+	1248	intron	NR_028379	intron 5 of 6	FTX
XRua-XR14_S14_peak_19015,XRua-XR13_S13_peak_12444	chr11	114205081	114205477	+	1248	intron	NM_006006	intron 4 of 6	ZBTB16
XRua-XR14_S14_peak_98463,XRua-XR13_S13_peak_64689	chr9	32428566	32428876	+	1247.5	intron	NM_001278352	intron 13 of 21	ACO1
XRua-XR13_S13_peak_26020,XRua-XR14_S14_peak_39602	chr16	87459345	87459833	+	1247	intron	NM_015144	intron 2 of 12	ZCCHC14
XRua-XR13_S13_peak_5385,XRua-XR14_S14_peak_8209	chr1	182819244	182819659	+	1246.5	intron	NM_001200052	intron 10 of 11	NPL
XRua-XR13_S13_peak_69154,XRua-XR14_S14_peak_105806	chrX	154011089	154011461	+	1245.5	3' UTR	NM_001025243	exon 13 of 13	IRAK1
XRua-XR14_S14_peak_55966,XRua-XR13_S13_peak_36362	chr2	10050253	10050643	+	1244	intron	NM_001177716	intron 3 of 3	KLF11
XRua-XR14_S14_peak_27841,XRua-XR13_S13_peak_18191	chr14	22968543	22969098	+	1244	Intergenic	NA	NA	NA
XRua-XR13_S13_peak_42391,XRua-XR14_S14_peak_64941	chr20	52986485	52986736	+	1242.5	intron	NM_173485	intron 1 of 2	TSHZ2
XRua-XR14_S14_peak_29175,XRua-XR13_S13_peak_19211	chr14	64122795	64123130	+	1242	intron	NM_015180	intron 70 of 114	SYNE2
XRua-XR13_S13_peak_42935,XRua-XR14_S14_peak_65800	chr21	33649681	33650059	+	1241	intron	NM_001001132	intron 1 of 29	ITSN1
XRua-XR14_S14_peak_39140,XRua-XR13_S13_peak_25729	chr16	74940830	74941142	+	1238	intron	NM_001324172	intron 7 of 13	WDR59
XRua-XR13_S13_peak_47727,XRua-XR14_S14_peak_73027	chr3	129100796	129101118	+	1237.5	intron	NM_001204890	intron 11 of 12	ISY1-RAB43
XRua-XR14_S14_peak_92590,XRua-XR13_S13_peak_60815	chr7	105007498	105007890	+	1233.5	Intergenic	NA	NA	NA
XRua-XR14_S14_peak_14153,XRua-XR13_S13_peak_9238	chr10	102747924	102748288	+	1233	intron	NM_001083913	intron 1 of 3	WBP1L
XRua-XR14_S14_peak_43547,XRua-XR13_S13_peak_28488	chr17	42024428	42024800	+	1232.5	TTS	NM_001242704	NA	ZNF385C
XRua-XR14_S14_peak_75246,XRua-XR13_S13_peak_49291	chr4	780106	780423	+	1232	non-coding	NR_036511	exon 1 of 1	LOC100129917
XRua-XR14_S14_peak_12235,XRua-XR13_S13_peak_7969	chr10	68485209	68485438	+	1230.5	intron	NM_001324312	intron 8 of 8	SLC25A16
XRua-XR13_S13_peak_24127,XRua-XR14_S14_peak_36633	chr16	21428277	21428897	+	1228.5	Intergenic	NA	NA	NA
XRua-XR14_S14_peak_46646,XRua-XR13_S13_peak_30563	chr17	77442617	77442855	+	1228.5	intron	NM_001293696	intron 1 of 9	SEPTIN9
XRua-XR13_S13_peak_62862,XRua-XR14_S14_peak_95757,XRua-XR14_S14_peak_95758	chr8	43069706	43070285	+	1228.33	intron	NR_033698	intron 3 of 7	FNTA
XRua-XR13_S13_peak_1172,XRua-XR14_S14_peak_1742	chr1	23322238	23322551	+	1227	intron	NM_001297621	intron 4 of 8.2	HNRNPR
XRua-XR14_S14_peak_13821,XRua-XR13_S13_peak_9037	chr10	99810684	99811134	+	1226.5	intron	NM_000392	intron 14 of 31	ABCC2
XRua-XR14_S14_peak_82018,XRua-XR13_S13_peak_53913	chr5	139619602	139619992	+	1224.5	intron	NM_181838	intron 6 of 7	UBE2D2
XRua-XR14_S14_peak_17761,XRua-XR13_S13_peak_11620	chr11	68790860	68791153	+	1224	intron	NM_001031847	intron 9 of 18	CPT1A
XRua-XR13_S13_peak_30416,XRua-XR14_S14_peak_46403	chr17	75957096	75957314	+	1224	intron	NM_004035	intron 4 of 13	ACOX1
XRua-XR13_S13_peak_28518,XRua-XR14_S14_peak_43599	chr17	42331931	42332207	+	1223	intron	NM_001369512	intron 10 of 23	STAT3
XRua-XR14_S14_peak_13556,XRua-XR13_S13_peak_8839	chr10	94946963	94947117	+	1221	intron	NM_000771	intron 3 of 8	CYP2C9
XRua-XR14_S14_peak_16099,XRua-XR13_S13_peak_10546	chr11	34442304	34442726	+	1221	intron	NM_001752	intron 1 of 12	CAT
XRua-XR14_S14_peak_76149,XRua-XR13_S13_peak_49851	chr4	39549384	39549628	+	1220.5	3' UTR	NM_001317897	exon 5 of 5	SMIM14
XRua-XR14_S14_peak_23908,XRua-XR13_S13_peak_15633	chr12	111419416	111419670	+	1220.5	intron	NM_005475	intron 2 of 7	SH2B3
XRua-XR14_S14_peak_1167,XRua-XR13_S13_peak_797	chr1	15666884	15667268	+	1219.5	3' UTR	NM_032341	exon 10 of 10	DDI2
XRua-XR13_S13_peak_11899,XRua-XR14_S14_peak_18199	chr11	75165081	75165484	+	1219	intron	NM_007256	intron 3 of 13	SLCO2B1
XRua-XR13_S13_peak_31196,XRua-XR14_S14_peak_47634	chr18	12969308	12969906	+	1218.5	intron	NM_031216	intron 4 of 8	SEH1L
XRua-XR14_S14_peak_47934,XRua-XR13_S13_peak_31414	chr18	24129466	24129763	+	1217.5	intron	NM_001135993	intron 11 of 13	TTC39C
XRua-XR13_S13_peak_2517,XRua-XR14_S14_peak_3847	chr1	43629349	43629838	+	1217.5	Intergenic	NA	NA	NA
XRua-XR14_S14_peak_35865,XRua-XR13_S13_peak_23612	chr16	9664429	9664673	+	1217	Intergenic	NA	NA	NA
XRua-XR14_S14_peak_22394,XRua-XR13_S13_peak_14584	chr12	57498963	57499518	+	1215	intron	NM_004990	intron 9 of 20	MARS1
XRua-XR13_S13_peak_2912,XRua-XR14_S14_peak_4384	chr1	52072839	52073395	+	1214.5	intron	NM_001243767	intron 3 of 4	BTF3L4
XRua-XR14_S14_peak_53379,XRua-XR13_S13_peak_34807	chr19	38654232	38654584	+	1212	intron	NM_001322033	intron 1 of 20.2	ACTN4
XRua-XR14_S14_peak_23592,XRua-XR13_S13_peak_15413	chr12	109227703	109228053	+	1212	intron	NM_001093	intron 28 of 52	ACACB
XRua-XR14_S14_peak_16353,XRua-XR13_S13_peak_10711	chr11	46740203	46740558	+	1211	TTS	NM_001311257	NA	F2
XRua-XR14_S14_peak_85535,XRua-XR13_S13_peak_56101	chr6	43032885	43033273	+	1210.5	Intergenic	NA	NA	NA
XRua-XR13_S13_peak_63924,XRua-XR14_S14_peak_97280	chr8	124572726	124573075	+	1210.5	intron	NM_001363294	intron 6 of 13	MTSS1
XRua-XR13_S13_peak_61534,XRua-XR14_S14_peak_93615	chr7	139685098	139685508	+	1210	intron	NM_001113239	intron 2 of 14	HIPK2
XRua-XR14_S14_peak_18425,XRua-XR13_S13_peak_12060	chr11	83075208	83075500	+	1206.5	Intergenic	NA	NA	NA
XRua-XR14_S14_peak_91421,XRua-XR13_S13_peak_60008	chr7	76987617	76987907	+	1205	intron	NR_023383	intron 1 of 10	DTX2P1-UPK3BP1-PMS2P11
XRua-XR13_S13_peak_12511,XRua-XR14_S14_peak_19111	chr11	117071660	117071967	+	1202.5	intron	NM_001366687	intron 1 of 4	SIK3
XRua-XR13_S13_peak_17147,XRua-XR14_S14_peak_26261	chr13	40323567	40323891	+	1202	Intergenic	NA	NA	NA
XRua-XR13_S13_peak_30794,XRua-XR14_S14_peak_47008	chr17	81857147	81857481	+	1202	intron	NM_000918	intron 2 of 10	P4HB
XRua-XR13_S13_peak_23972,XRua-XR14_S14_peak_36393	chr16	16167514	16167810	+	1201.5	intron	NR_147784	intron 21 of 28.2	ABCC6
XRua-XR14_S14_peak_59246,XRua-XR13_S13_peak_38536	chr2	109224495	109224800	+	1201	intron	NM_001099289	intron 1 of 9	SH3RF3
XRua-XR13_S13_peak_50015,XRua-XR14_S14_peak_76346	chr4	40504312	40504608	+	1200	intron	NM_001098634	intron 2 of 6	RBM47
XRua-XR14_S14_peak_39298,XRua-XR13_S13_peak_25829	chr16	78637092	78637506	+	1199.5	intron	NM_001291997	intron 7 of 7	WWOX
XRua-XR14_S14_peak_39779,XRua-XR13_S13_peak_26136	chr16	89513186	89513492	+	1199.5	intron	NM_001363850	intron 3 of 17	SPG7
XRua-XR14_S14_peak_27216,XRua-XR13_S13_peak_17782	chr13	98251366	98251705	+	1199.5	intron	NM_005766	intron 2 of 26	FARP1
XRua-XR13_S13_peak_26856,XRua-XR14_S14_peak_40950	chr17	6900927	6901273	+	1199.5	TTS	NR_002710	NA	ALOX12P2
XRua-XR13_S13_peak_47293,XRua-XR14_S14_peak_72424	chr3	105405069	105405308	+	1198.5	intron	NM_001243280	intron 1 of 14	ALCAM
XRua-XR14_S14_peak_50986,XRua-XR13_S13_peak_33339	chr19	11119330	11120009	+	1198	intron	NM_001195803	intron 11 of 15	LDLR
XRua-XR14_S14_peak_1166,XRua-XR13_S13_peak_796	chr1	15664839	15665257	+	1197.5	3' UTR	NM_032341	exon 10 of 10	DDI2
XRua-XR14_S14_peak_46627,XRua-XR13_S13_peak_30547	chr17	77341477	77342102	+	1197	intron	NM_006640	intron 1 of 10	SEPTIN9
XRua-XR13_S13_peak_64470,XRua-XR14_S14_peak_98128	chr9	6998557	6998985	+	1196	intron	NR_148680	intron 13 of 21	KDM4C
XRua-XR14_S14_peak_817,XRua-XR13_S13_peak_571	chr1	10380376	10380802	+	1193.5	3' UTR	NM_015074	exon 47 of 47	KIF1B
XRua-XR14_S14_peak_49392,XRua-XR13_S13_peak_32303,XRua-XR13_S13_peak_32304	chr19	3396165	3396882	+	1193	intron	NM_001245002	intron 2 of 10	NFIC
XRua-XR14_S14_peak_82353,XRua-XR13_S13_peak_54164	chr5	150519374	150519802	+	1192.5	intron	NM_001543	intron 1 of 14	NDST1
XRua-XR14_S14_peak_69025,XRua-XR13_S13_peak_44907	chr22	43950999	43951292	+	1192	Intergenic	NA	NA	NA
XRua-XR13_S13_peak_65205,XRua-XR14_S14_peak_99365	chr9	72198076	72198508	+	1192	intron	NM_001242506	intron 3 of 14	GDA
XRua-XR14_S14_peak_82553,XRua-XR13_S13_peak_54270	chr5	157518278	157518600	+	1191	intron	NM_033274	intron 7 of 22	ADAM19
XRua-XR13_S13_peak_65703,XRua-XR14_S14_peak_100178	chr9	96561420	96561818	+	1189	intron	NR_147239	intron 4 of 14	CDC14B
XRua-XR13_S13_peak_27719,XRua-XR14_S14_peak_42367	chr17	29283417	29283622	+	1188	intron	NM_020772	intron 2 of 3	NUFIP2
XRua-XR14_S14_peak_91169,XRua-XR13_S13_peak_59820	chr7	75535688	75536058	+	1187	3' UTR	NM_001243198	exon 29 of 29	HIP1
XRua-XR14_S14_peak_103767,XRua-XR13_S13_peak_67978	chrX	44887947	44888325	+	1185	intron	NR_111960	intron 2 of 27	KDM6A
XRua-XR14_S14_peak_1140,XRua-XR13_S13_peak_774	chr1	15572209	15572819	+	1185	TTS	NM_001287811	NA	DNAJC16
XRua-XR14_S14_peak_13592,XRua-XR13_S13_peak_8868	chr10	95417400	95417944	+	1184	intron	NM_001034955	intron 6 of 30	SORBS1
XRua-XR14_S14_peak_53049,XRua-XR13_S13_peak_34612	chr19	36226948	36227541	+	1183.5	intron	NM_007145	intron 2 of 3	ZNF146
XRua-XR13_S13_peak_11327,XRua-XR14_S14_peak_17296	chr11	65775795	65776331	+	1183	3' UTR	NM_138368	exon 2 of 2	AP5B1
XRua-XR14_S14_peak_13789,XRua-XR13_S13_peak_9014	chr10	99423651	99423981	+	1183	intron	NM_002079	intron 1 of 8	GOT1
XRua-XR13_S13_peak_20235,XRua-XR14_S14_peak_30682	chr14	99977821	99978375	+	1182.5	intron	NM_001330221	intron 1 of 13	EVL
XRua-XR14_S14_peak_93614,XRua-XR13_S13_peak_61532	chr7	139676958	139677177	+	1182	intron	NM_001113239	intron 2 of 14	HIPK2
XRua-XR14_S14_peak_4772,XRua-XR13_S13_peak_3154	chr1	61176775	61177121	+	1181.5	intron	NM_001134673	intron 2 of 10	NFIA
XRua-XR14_S14_peak_39871,XRua-XR13_S13_peak_26179	chr16	89899424	89899834	+	1180.5	intron	NM_014972	intron 11 of 17	TCF25
XRua-XR14_S14_peak_85894,XRua-XR13_S13_peak_56342	chr6	63693308	63693683	+	1179.5	intron	NM_001370350	intron 4 of 14	PHF3
XRua-XR13_S13_peak_19514,XRua-XR14_S14_peak_29635	chr14	73165532	73165959	+	1178	intron	NM_000021	intron 3 of 11	PSEN1
XRua-XR14_S14_peak_17759,XRua-XR13_S13_peak_11618	chr11	68789405	68789726	+	1178	intron	NM_001031847	intron 9 of 18	CPT1A
XRua-XR13_S13_peak_3767,XRua-XR14_S14_peak_5639	chr1	95142601	95142894	+	1176	intron	NM_001199691	intron 1 of 7	TLCD4-RWDD3
XRua-XR14_S14_peak_65812,XRua-XR13_S13_peak_42945	chr21	33694492	33694795	+	1176	intron	NM_001001132	intron 1 of 29	ITSN1
XRua-XR14_S14_peak_38259,XRua-XR13_S13_peak_25149	chr16	67736087	67736400	+	1175.5	intron	NM_001320238	intron 4 of 12	RANBP10
XRua-XR13_S13_peak_58447,XRua-XR14_S14_peak_88996	chr7	23524257	23524529	+	1174	intron	NM_001282757	intron 1 of 8	TRA2A
XRua-XR13_S13_peak_63764,XRua-XR14_S14_peak_97074	chr8	118032497	118032747	+	1172	intron	NM_000127	intron 1 of 10	EXT1
XRua-XR14_S14_peak_2669,XRua-XR13_S13_peak_1752	chr1	29067167	29067683	+	1170.5	intron	NM_001166007	intron 13 of 17	EPB41
XRua-XR14_S14_peak_82408,XRua-XR13_S13_peak_54198	chr5	151778769	151779055	+	1168	intron	NM_198395	intron 1 of 11	G3BP1
XRua-XR13_S13_peak_1586,XRua-XR14_S14_peak_2418	chr1	28335580	28335859	+	1166	3' UTR	NM_017638	exon 3 of 3	MED18
XRua-XR14_S14_peak_95269,XRua-XR13_S13_peak_62558	chr8	30437348	30437953	+	1166	intron	NM_001008710	intron 1 of 8	RBPMS
XRua-XR14_S14_peak_76138,XRua-XR13_S13_peak_49844	chr4	39522838	39523313	+	1165.5	intron	NM_003359	intron 1 of 11	UGDH
XRua-XR13_S13_peak_55458,XRua-XR14_S14_peak_84563	chr6	30739240	30739744	+	1164	intron	NM_005803	intron 8 of 12.6	FLOT1
XRua-XR14_S14_peak_80003,XRua-XR13_S13_peak_52420	chr5	57238304	57238634	+	1161	intron	NM_001331037	intron 7 of 12	GPBP1
XRua-XR14_S14_peak_91416,XRua-XR13_S13_peak_60004	chr7	76973036	76973431	+	1160.5	Intergenic	NA	NA	NA
XRua-XR14_S14_peak_77544,XRua-XR13_S13_peak_50873	chr4	109688946	109689296	+	1160.5	TTS	NM_017918	NA	MCUB
XRua-XR14_S14_peak_13792,XRua-XR13_S13_peak_9016	chr10	99429055	99429395	+	1160	intron	NM_002079	intron 1 of 8	GOT1
XRua-XR14_S14_peak_101954,XRua-XR13_S13_peak_66963	chr9	131435008	131435558	+	1160	intron	NM_013318	intron 2 of 30	PRRC2B
XRua-XR13_S13_peak_28907,XRua-XR14_S14_peak_44191	chr17	46158392	46158873	+	1160	intron	NM_001193466	intron 2 of 14.3	KANSL1
XRua-XR13_S13_peak_47307,XRua-XR14_S14_peak_72436	chr3	105794902	105795221	+	1154.5	intron	NR_135809	intron 3 of 18	CBLB
XRua-XR14_S14_peak_90600,XRua-XR13_S13_peak_59470	chr7	72893766	72894166	+	1154	intron	NM_001367610	intron 5 of 15	POM121
XRua-XR14_S14_peak_76134,XRua-XR13_S13_peak_49840	chr4	39518464	39518709	+	1152	intron	NM_001184701	intron 1 of 10	UGDH
XRua-XR13_S13_peak_67736,XRua-XR14_S14_peak_103281	chrX	24064621	24064873	+	1151.5	intron	NM_001415	intron 7 of 11	EIF2S3
XRua-XR14_S14_peak_41249,XRua-XR13_S13_peak_27047	chr17	9207824	9208220	+	1150.5	intron	NM_004822	intron 5 of 6	NTN1
XRua-XR13_S13_peak_6935,XRua-XR14_S14_peak_10597	chr10	12109949	12110310	+	1150.5	intron	NM_018706	intron 12 of 16	DHTKD1
XRua-XR13_S13_peak_31959,XRua-XR14_S14_peak_48754	chr18	77060439	77060621	+	1150	intron	NM_001025100	intron 3 of 3	MBP
XRua-XR14_S14_peak_7047,XRua-XR13_S13_peak_4612	chr1	154447131	154447502	+	1150	intron	NM_000565	intron 6 of 9	IL6R
XRua-XR14_S14_peak_90638,XRua-XR13_S13_peak_59496	chr7	72993819	72994204	+	1148	Intergenic	NA	NA	NA
XRua-XR13_S13_peak_14570,XRua-XR14_S14_peak_22376	chr12	57427354	57427575	+	1147	intron	NM_001351207	intron 1 of 26	R3HDM2
XRua-XR13_S13_peak_40010,XRua-XR14_S14_peak_61432	chr2	206121492	206121812	+	1146.5	3' UTR	NM_005006	exon 19 of 19	NDUFS1
XRua-XR13_S13_peak_12516,XRua-XR14_S14_peak_19115	chr11	117078411	117078644	+	1145.5	intron	NM_001366687	intron 1 of 4	SIK3
XRua-XR13_S13_peak_22747,XRua-XR14_S14_peak_34475	chr15	84884979	84885171	+	1144	intron	NM_001287761	intron 1 of 14	SLC28A1
XRua-XR14_S14_peak_58469,XRua-XR13_S13_peak_38077	chr2	74473275	74473692	+	1144	promoter-TSS	NM_053050	NA	MRPL53
XRua-XR13_S13_peak_3897,XRua-XR14_S14_peak_5856	chr1	109408661	109408998	+	1143	intron	NM_001199774	intron 8 of 8	PSMA5
XRua-XR13_S13_peak_61325,XRua-XR14_S14_peak_93315	chr7	131006972	131007320	+	1142	intron	NR_109850	intron 3 of 5	LINC-PINT
XRua-XR14_S14_peak_48024,XRua-XR13_S13_peak_31465	chr18	31547398	31547705	+	1141.5	3' UTR	NM_001943	exon 15 of 15	DSG2
XRua-XR13_S13_peak_3103,XRua-XR14_S14_peak_4687	chr1	56571990	56572313	+	1141.5	intron	NM_003713	intron 1 of 5	PLPP3
XRua-XR14_S14_peak_34679,XRua-XR13_S13_peak_22907	chr15	90068978	90069191	+	1140	intron	NM_198526	intron 2 of 4	ZNF710
XRua-XR14_S14_peak_90191,XRua-XR13_S13_peak_59184	chr7	66153126	66153417	+	1140	non-coding	NR_024548	exon 7 of 7	CRCP
XRua-XR13_S13_peak_40165,XRua-XR14_S14_peak_61627	chr2	215400831	215401058	+	1139.5	intron	NM_212482	intron 20 of 45	FN1
XRua-XR14_S14_peak_49454,XRua-XR13_S13_peak_32350	chr19	3540183	3540581	+	1139	intron	NM_001135580	intron 1 of 3	C19orf71
XRua-XR14_S14_peak_85792,XRua-XR13_S13_peak_56267	chr6	56633174	56633744	+	1139	intron	NM_001144770	intron 24 of 94	DST
XRua-XR13_S13_peak_47413,XRua-XR14_S14_peak_72610	chr3	114676767	114677112	+	1138.5	intron	NM_001348803	intron 6 of 13	ZBTB20
XRua-XR13_S13_peak_46615,XRua-XR14_S14_peak_71512	chr3	52618597	52619054	+	1137.5	intron	NM_001366074	intron 16 of 30	PBRM1
XRua-XR14_S14_peak_68322,XRua-XR13_S13_peak_44450	chr22	38751569	38752306	+	1137.5	intron	NM_001199579	intron 2 of 17	SUN2
XRua-XR13_S13_peak_24303,XRua-XR14_S14_peak_36872	chr16	24816312	24816459	+	1136	intron	NM_014494	intron 19 of 24	TNRC6A
XRua-XR13_S13_peak_35634,XRua-XR14_S14_peak_54627	chr19	47884745	47885150	+	1135.5	intron	NM_003167	intron 1 of 5	SULT2A1
XRua-XR13_S13_peak_15865,XRua-XR14_S14_peak_24210	chr12	113394311	113394688	+	1134.5	intron	NM_006843	intron 6 of 7	SDS
XRua-XR14_S14_peak_86602,XRua-XR13_S13_peak_56833	chr6	108567685	108568233	+	1132.5	intron	NM_201559	intron 2 of 3	FOXO3
XRua-XR13_S13_peak_38844,XRua-XR14_S14_peak_59704	chr2	131147462	131147813	+	1131.5	3' UTR	NM_001267063	exon 9 of 9	PLEKHB2
XRua-XR13_S13_peak_30261,XRua-XR14_S14_peak_46146	chr17	74434572	74435236	+	1131.5	intron	NM_018653	intron 1 of 3	GPRC5C
XRua-XR14_S14_peak_27211,XRua-XR13_S13_peak_17780	chr13	98243339	98243678	+	1131	intron	NM_005766	intron 2 of 26	FARP1
XRua-XR14_S14_peak_44102,XRua-XR13_S13_peak_28845	chr17	45142148	45142381	+	1131	intron	NM_001135706	intron 9 of 9	ACBD4
XRua-XR14_S14_peak_68173,XRua-XR13_S13_peak_44367	chr22	37840297	37840479	+	1130	intron	NM_001349853	intron 1 of 7	ANKRD54
XRua-XR13_S13_peak_31510,XRua-XR14_S14_peak_48073	chr18	32068971	32069182	+	1127.5	3' UTR	NM_017831	exon 6 of 6	RNF125
XRua-XR14_S14_peak_93448,XRua-XR13_S13_peak_61405	chr7	134934590	134934918	+	1126	intron	NM_033138	intron 5 of 14	CALD1
XRua-XR14_S14_peak_17547,XRua-XR13_S13_peak_11465	chr11	67140512	67140736	+	1126	intron	NR_027473	intron 2 of 20	KDM2A
XRua-XR14_S14_peak_74021,XRua-XR13_S13_peak_48440	chr3	172207615	172207955	+	1125	intron	NM_001135095	intron 3 of 25	FNDC3B
XRua-XR14_S14_peak_92248,XRua-XR13_S13_peak_60579	chr7	101132352	101132788	+	1125	intron	NM_000602	intron 4 of 8	SERPINE1
XRua-XR14_S14_peak_57025,XRua-XR13_S13_peak_37075	chr2	38367918	38368494	+	1123.5	intron	NM_001330462	intron 1 of 13	ATL2
XRua-XR14_S14_peak_63897,XRua-XR13_S13_peak_41706	chr20	36047045	36047347	+	1123	non-coding	NR_027451	exon 1 of 1	NORAD
XRua-XR13_S13_peak_50575,XRua-XR14_S14_peak_77080	chr4	82827885	82828259	+	1122.5	intron	NM_016211	intron 21 of 24	SEC31A
XRua-XR13_S13_peak_67628,XRua-XR14_S14_peak_103072	chrX	18917252	18917584	+	1121.5	intron	NM_000292	intron 19 of 32	PHKA2
XRua-XR14_S14_peak_62258,XRua-XR13_S13_peak_40639	chr2	233704851	233705168	+	1120.5	intron	NM_205862	intron 2 of 5	UGT1A6
XRua-XR14_S14_peak_57070,XRua-XR13_S13_peak_37094	chr2	38734083	38734537	+	1119	3' UTR	NM_138801	exon 7 of 7	GALM
XRua-XR14_S14_peak_79392,XRua-XR13_S13_peak_52018	chr5	32129788	32130174	+	1119	intron	NM_022130	intron 3 of 3	GOLPH3
XRua-XR13_S13_peak_10919,XRua-XR14_S14_peak_16654	chr11	57614521	57614765	+	1118.5	3' UTR	NM_000062	exon 8 of 8	SERPING1
XRua-XR13_S13_peak_13850,XRua-XR14_S14_peak_21226	chr12	46499550	46499921	+	1118.5	intron	NR_125380	intron 3 of 3	LOC100288798
XRua-XR14_S14_peak_58774,XRua-XR13_S13_peak_38237	chr2	88564996	88565386	+	1118.5	intron	NM_004836	intron 14 of 16	EIF2AK3
XRua-XR13_S13_peak_51871,XRua-XR14_S14_peak_79133	chr5	13988384	13988952	+	1118.5	Intergenic	NA	NA	NA
XRua-XR14_S14_peak_50799,XRua-XR13_S13_peak_33233	chr19	10558908	10559199	+	1116.5	intron	NM_023008	intron 12 of 18	KRI1
XRua-XR13_S13_peak_56214,XRua-XR14_S14_peak_85711	chr6	52501553	52502016	+	1116	3' UTR	NM_012288	exon 11 of 11	TRAM2
XRua-XR14_S14_peak_29206,XRua-XR13_S13_peak_19225	chr14	64389377	64389684	+	1115	intron	NM_005956	intron 1 of 27	MTHFD1
XRua-XR14_S14_peak_63331,XRua-XR13_S13_peak_41346	chr20	31563768	31564138	+	1114	intron	NM_178580	intron 10 of 12	HM13
XRua-XR14_S14_peak_14471,XRua-XR13_S13_peak_9427	chr10	113066048	113066407	+	1113	intron	NM_001198528	intron 4 of 14	TCF7L2
XRua-XR14_S14_peak_40372,XRua-XR13_S13_peak_26484	chr17	2322479	2322997	+	1112.5	TTS	NM_018128	NA	TSR1
XRua-XR14_S14_peak_36862,XRua-XR13_S13_peak_24297	chr16	24735857	24736188	+	1111.5	intron	NM_014494	intron 2 of 24	TNRC6A
XRua-XR14_S14_peak_80652,XRua-XR13_S13_peak_52927	chr5	79128213	79128554	+	1111.5	intron	NM_001713	intron 7 of 7	BHMT
XRua-XR14_S14_peak_95745,XRua-XR13_S13_peak_62856	chr8	43020847	43021084	+	1111	3' UTR	NM_032410	exon 22 of 22	HOOK3
XRua-XR13_S13_peak_10352,XRua-XR14_S14_peak_15838	chr11	18606865	18607213	+	1111	3' UTR	NM_194285	exon 6 of 6	SPTY2D1
XRua-XR13_S13_peak_12492,XRua-XR14_S14_peak_19089	chr11	117015485	117015876	+	1107.5	intron	NM_001366687	intron 1 of 4	SIK3
XRua-XR14_S14_peak_33117,XRua-XR13_S13_peak_21828	chr15	61202001	61202228	+	1107	intron	NM_134261	intron 1 of 10	RORA
XRua-XR14_S14_peak_76601,XRua-XR13_S13_peak_50211	chr4	54030696	54031092	+	1106	intron	NM_012110	intron 3 of 5	CHIC2
XRua-XR13_S13_peak_52048,XRua-XR14_S14_peak_79431	chr5	32310842	32311191	+	1105	intron	NM_001294344	intron 1 of 13	MTMR12
XRua-XR13_S13_peak_55515,XRua-XR14_S14_peak_84659	chr6	31936966	31937190	+	1102	intron	NM_001145903	intron 5 of 15.5	C2
XRua-XR13_S13_peak_52777,XRua-XR14_S14_peak_80473	chr5	73808986	73809186	+	1101.5	intron	NM_001177693	intron 9 of 35	ARHGEF28
XRua-XR13_S13_peak_39615,XRua-XR14_S14_peak_60895	chr2	197501549	197501901	+	1099.5	intron	NM_001202485	intron 2 of 8	HSPE1-MOB4
XRua-XR14_S14_peak_45688,XRua-XR13_S13_peak_29951	chr17	66569251	66569654	+	1099	intron	NM_002737	intron 3 of 16	PRKCA
XRua-XR14_S14_peak_8443,XRua-XR13_S13_peak_5521	chr1	200067256	200067637	+	1097	intron	NM_205860	intron 5 of 7	NR5A2
XRua-XR14_S14_peak_47302,XRua-XR13_S13_peak_30989	chr18	3156731	3157080	+	1096.5	intron	NM_019856	intron 10 of 36	MYOM1
XRua-XR14_S14_peak_90146,XRua-XR13_S13_peak_59145	chr7	66081252	66081699	+	1095	intron	NM_000048	intron 2 of 16	ASL
XRua-XR14_S14_peak_625,XRua-XR13_S13_peak_427	chr1	9574866	9575529	+	1094.5	intron	NM_032315	intron 5 of 6	SLC25A33
XRua-XR14_S14_peak_69153,XRua-XR13_S13_peak_44981	chr22	46152621	46153067	+	1093.5	intron	NM_001001928	intron 2 of 7	PPARA
XRua-XR14_S14_peak_94099,XRua-XR13_S13_peak_61807	chr7	152026921	152027273	+	1092.5	intron	NM_001371458	intron 2 of 12	GALNT11
XRua-XR14_S14_peak_17848,XRua-XR13_S13_peak_11673	chr11	70185974	70186402	+	1091.5	intron	NM_018043	intron 25 of 25	ANO1
XRua-XR13_S13_peak_43951,XRua-XR14_S14_peak_67488	chr22	29577348	29577743	+	1091.5	intron	NM_001202502	intron 1 of 9	NIPSNAP1
XRua-XR14_S14_peak_4576,XRua-XR13_S13_peak_3038	chr1	53213638	53214067	+	1091.5	TTS	NM_001304760	NA	CZIB
XRua-XR13_S13_peak_34931,XRua-XR14_S14_peak_53538	chr19	39475189	39475477	+	1088.5	intron	NM_001111020	intron 28 of 29	SUPT5H
XRua-XR13_S13_peak_18285,XRua-XR14_S14_peak_27974	chr14	30914328	30914667	+	1088	intron	NM_014574	intron 7 of 15	STRN3
XRua-XR14_S14_peak_57971,XRua-XR13_S13_peak_37724	chr2	62912273	62912533	+	1087.5	intron	NM_001142615	intron 10 of 22	EHBP1
XRua-XR13_S13_peak_65581,XRua-XR14_S14_peak_100018,XRua-XR14_S14_peak_100019	chr9	94633695	94634298	+	1087.33	intron	NM_000507	intron 1 of 6	FBP1
XRua-XR14_S14_peak_94691,XRua-XR13_S13_peak_62169	chr8	17508396	17508686	+	1087	intron	NM_001370338	intron 2 of 12	SLC7A2
XRua-XR13_S13_peak_63950,XRua-XR14_S14_peak_97302	chr8	124696010	124696252	+	1086.5	intron	NM_001282971	intron 3 of 14	MTSS1
XRua-XR13_S13_peak_13315,XRua-XR14_S14_peak_20472	chr12	16351578	16351837	+	1085.5	intron	NM_145791	intron 1 of 3	MGST1
XRua-XR13_S13_peak_27199,XRua-XR14_S14_peak_41507	chr17	14485078	14485304	+	1085	Intergenic	NA	NA	NA
XRua-XR14_S14_peak_59304,XRua-XR13_S13_peak_38582	chr2	112020846	112021143	+	1084.5	intron	NM_006343	intron 16 of 18	MERTK
XRua-XR14_S14_peak_45882,XRua-XR13_S13_peak_30082	chr17	67888281	67888621	+	1082	intron	NM_004459	intron 6 of 29	BPTF
XRua-XR13_S13_peak_25633,XRua-XR14_S14_peak_39003	chr16	72040276	72040865	+	1081.5	Intergenic	NA	NA	NA
XRua-XR14_S14_peak_23270,XRua-XR13_S13_peak_15204	chr12	100556157	100556493	+	1081	intron	NR_135146	intron 9 of 10	NR1H4
XRua-XR14_S14_peak_62394,XRua-XR13_S13_peak_40728	chr2	238084283	238084988	+	1078	intron	NM_016510	intron 7 of 11	SCLY
XRua-XR14_S14_peak_52907,XRua-XR13_S13_peak_34538	chr19	35057866	35058142	+	1077	intron	NM_002151	intron 5 of 13	HPN
XRua-XR14_S14_peak_93332,XRua-XR13_S13_peak_61341	chr7	131086259	131086750	+	1076	intron	NR_109850	intron 2 of 5	LINC-PINT
XRua-XR13_S13_peak_40997,XRua-XR14_S14_peak_62793	chr20	3832038	3832466	+	1076	Intergenic	NA	NA	NA
XRua-XR14_S14_peak_34717,XRua-XR13_S13_peak_22931	chr15	90215501	90215789	+	1076	intron	NM_001324033	intron 2 of 14	NA
XRua-XR14_S14_peak_72958,XRua-XR13_S13_peak_47675	chr3	127793642	127793816	+	1075.5	intron	NM_001003794	intron 2 of 7	MGLL
XRua-XR14_S14_peak_11881,XRua-XR13_S13_peak_7724	chr10	49966574	49966797	+	1075.5	intron	NM_001290117	intron 6 of 6	TIMM23B
XRua-XR13_S13_peak_20882,XRua-XR14_S14_peak_31737	chr15	40540464	40540719	+	1075.5	intron	NM_001289132	intron 3 of 3	CCDC32
XRua-XR14_S14_peak_95940,XRua-XR13_S13_peak_62990	chr8	54060070	54060448	+	1075	intron	NM_001279356	intron 5 of 7	LYPLA1
XRua-XR14_S14_peak_80707,XRua-XR13_S13_peak_52973	chr5	79621447	79621742	+	1074	intron	NM_001349553	intron 5 of 16	TENT2
XRua-XR14_S14_peak_31863,XRua-XR13_S13_peak_20969	chr15	41270866	41271404	+	1072.5	intron	NM_007236	intron 5 of 6	CHP1
XRua-XR13_S13_peak_56939,XRua-XR14_S14_peak_86741	chr6	111270305	111270771	+	1072	3' UTR	NM_153369	exon 4 of 4	MFSD4B
XRua-XR14_S14_peak_61283,XRua-XR13_S13_peak_39886	chr2	203219527	203219801	+	1072	Intergenic	NA	NA	NA
XRua-XR14_S14_peak_85252,XRua-XR13_S13_peak_55896	chr6	38511915	38512170	+	1072	intron	NM_001172418	intron 5 of 10	BTBD9
XRua-XR14_S14_peak_50992,XRua-XR13_S13_peak_33347	chr19	11125793	11126136	+	1071.5	intron	NM_001195803	intron 13 of 15	LDLR
XRua-XR13_S13_peak_48169,XRua-XR14_S14_peak_73618	chr3	149496553	149496801	+	1070	intron	NM_004617	intron 3 of 4	TM4SF4
XRua-XR14_S14_peak_104841,XRua-XR13_S13_peak_68626	chrX	97396354	97396593	+	1070	intron	NM_007309	intron 25 of 26	DIAPH2
